# Supplementary material for: Does internationalization improve environmental disclosure willingness and quality? The moderating role of green investors
Source: PLoS One. 2024 Sep 11;19(9):e0307638. doi: 10.1371/journal.pone.0307638 (PMC11389905; doi:10.1371/journal.pone.0307638)
Supplement: S1 Data — (XLS) [file pone.0307638.s001.xls]

## Sheet: Sheet1
code	year	industry	FSALE	FCNT	W_Score	Willingness	EnvironmentalManagement	DisclosureCarrier	SupervisionandCertification	Q_score	Quality	EnvironmentalLiability	PerformanceandGovernance	Dum_GI	GI	Size	ROA	Board	Indep	Dual	TobinQ	SOE
600166	2014	C36	0.130765	2.07944	6	33.3333	3	2	2	13	54.1667	33.3333	75	0	0	24.2699	0.013639	2.70805	0.352941	0	1.05315	1
600808	2014	C31	0.046439	1.60944	10	55.5556	5	2	3	16	66.6667	58.3333	75	0	0	24.9503	0.003763	1.94591	0.428571	0	1.05645	1
000797	2014	K70	0.579311	1.79176	9	50	5	2	3	9	37.5	33.3333	41.6667	0	0	22.7974	0.013107	2.19722	0.333333	0	1.26794	1
002152	2014	C34	0.06897	1.79176	3	16.6667	2	1	1	2	8.33333	16.6667	0	1	2.30259	22.617	0.139687	2.07944	0.375	0	3.2503	1
601898	2014	B06	0.005448	0.693147	6	33.3333	4	2	1	11	45.8333	41.6667	50	1	1.60944	25.8612	0.005341	2.07944	0.375	0	0.979343	1
002197	2014	C34	0.160947	0.693147	3	16.6667	2	1	1	6	25	8.33333	41.6667	1	1.60944	21.3843	0.03484	1.94591	0.428571	1	2.21481	0
002464	2014	C29	0.521155	1.60944	2	11.1111	0	1	2	4	16.6667	8.33333	25	0	0	20.6233	-0.135677	1.79176	0.333333	1	2.84555	0
300369	2014	I65	0.037551	1.79176	0	0	0	0	1	0	0	0	0	1	1.79176	20.9247	0.146068	1.94591	0.428571	1	2.27591	0
601038	2014	C35	0.050191	1.09861	7	38.8889	5	2	1	14	58.3333	58.3333	58.3333	1	0.693147	23.2374	0.013654	2.48491	0.333333	1	1.0932	1
002554	2014	B11	0.480978	0.693147	3	16.6667	2	1	1	0	0	0	0	0	0	21.7349	0.076089	2.19722	0.333333	1	1.52945	0
002398	2014	M74	0.000107	0.693147	1	5.55556	0	1	1	0	0	0	0	0	0	21.6123	0.096098	2.19722	0.333333	1	1.67141	0
600873	2014	C14	0.281736	0.693147	6	33.3333	2	2	2	7	29.1667	16.6667	41.6667	1	1.09861	23.7486	0.025758	2.19722	0.333333	0	1.67339	0
002314	2014	E50	0.178336	0.693147	0	0	0	0	1	0	0	0	0	0	0	21.8664	-0.146504	2.19722	0.333333	0	1.47164	1
601599	2014	C17	0.353861	0.693147	4	22.2222	1	1	2	1	4.16667	0	8.33333	0	0	21.9099	0.022441	2.19722	0.333333	0	1.51613	0
000063	2014	C39	0.501867	2.19722	8	44.4444	5	2	2	9	37.5	33.3333	41.6667	1	1.60944	25.3887	0.026445	2.63906	0.357143	0	1.27458	0
002055	2014	C39	0.225916	1.79176	1	5.55556	0	1	1	0	0	0	0	1	1.09861	21.9416	0.027788	1.94591	0.428571	0	1.94118	0
002544	2014	I65	0.042269	1.09861	9	50	3	2	4	6	25	8.33333	41.6667	1	1.38629	21.8074	0.036766	2.3979	0.363636	0	5.41309	1
002292	2014	C24	0.105746	1.38629	2	11.1111	0	2	1	0	0	0	0	1	1.79176	22.1367	0.112221	1.94591	0.428571	1	2.97589	0
002527	2014	C38	0.147828	1.09861	8	44.4444	4	2	3	6	25	8.33333	41.6667	1	1.38629	21.6294	0.095517	2.19722	0.333333	1	1.9896	0
300378	2014	I65	0.602795	1.60944	0	0	0	0	1	0	0	0	0	1	1.09861	21.1125	0.050755	2.3979	0.363636	0	1.74717	0
002575	2014	C24	0.406846	0.693147	2	11.1111	0	1	2	0	0	0	0	0	0	20.7106	0.01546	1.94591	0.428571	0	3.31315	0
300264	2014	I65	0.137285	0.693147	1	5.55556	0	1	1	0	0	0	0	0	0	20.3252	0.025566	2.19722	0.333333	0	2.41449	0
600718	2014	I65	0.221155	2.30259	6	33.3333	2	2	3	5	20.8333	33.3333	8.33333	1	0.693147	22.9873	0.025721	2.19722	0.333333	1	2.43768	0
601388	2014	C32	0.530107	1.09861	3	16.6667	0	1	3	4	16.6667	8.33333	25	1	0.693147	22.0611	0.008004	2.07944	0.375	0	1.3024	0
300285	2014	C26	0.365635	0.693147	2	11.1111	1	1	1	0	0	0	0	1	0.693147	20.6378	0.087851	2.19722	0.333333	0	1.83212	0
002587	2014	C39	0.52683	0.693147	3	16.6667	1	1	2	0	0	0	0	1	0.693147	20.4485	0.096513	2.19722	0.333333	0	2.89202	0
002239	2014	C18	0.876527	0.693147	2	11.1111	1	1	1	0	0	0	0	0	0	20.3906	0.007598	2.07944	0.375	1	3.87078	0
300382	2014	C35	0.371422	0.693147	1	5.55556	0	1	1	0	0	0	0	1	0.693147	20.4887	0.126772	1.94591	0.428571	1	1.81308	0
002079	2014	C39	0.72932	1.09861	7	38.8889	3	2	3	1	4.16667	0	8.33333	1	0.693147	21.1175	0.024627	1.94591	0.428571	1	3.6639	0
002348	2014	C24	0.705263	0.693147	3	16.6667	1	2	1	4	16.6667	8.33333	25	1	0.693147	20.8996	0.038782	2.07944	0.375	1	2.69687	0
601766	2014	C37	0.086409	1.38629	4	22.2222	3	1	1	8	33.3333	50	16.6667	1	1.94591	25.7377	0.048586	1.94591	0.428571	0	1.18316	1
000893	2014	C13	0.407045	1.09861	0	0	0	0	1	0	0	0	0	0	0	22.8098	-0.065274	2.30259	0.4	0	1.45317	0
300230	2014	C29	0.458921	1.38629	0	0	0	0	1	0	0	0	0	0	0	20.3741	0.087053	1.94591	0.428571	1	1.96742	0
300260	2014	C34	0.433337	1.38629	1	5.55556	0	1	1	0	0	0	0	0	0	20.6719	0.00545	1.94591	0.428571	1	1.44168	0
002210	2014	L72	0.289628	0.693147	1	5.55556	0	1	1	0	0	0	0	1	0.693147	23.5598	0.009962	2.19722	0.333333	1	1.40122	0
002138	2014	C39	0.327204	1.09861	0	0	0	0	1	0	0	0	0	1	1.60944	21.7347	0.085904	2.19722	0.333333	0	2.35672	0
601106	2014	C35	0.044699	0.693147	1	5.55556	0	1	1	2	8.33333	16.6667	0	1	0.693147	24.4118	0.000509	2.07944	0.5	0	1.48809	1
002486	2014	C18	0.92591	1.38629	4	22.2222	1	1	2	0	0	0	0	0	0	21.23	0.016271	2.19722	0.333333	1	2.43135	0
600196	2014	C27	0.119889	1.60944	8	44.4444	6	2	1	8	33.3333	25	41.6667	1	2.07944	24.2882	0.07313	2.3979	0.363636	0	1.69178	0
601139	2014	D45	0.126168	0.693147	4	22.2222	3	1	1	7	29.1667	25	33.3333	0	0	23.3081	0.057787	2.70805	0.333333	0	1.79729	1
600737	2014	C13	0.198207	1.09861	2	11.1111	1	1	1	0	0	0	0	1	0.693147	23.3898	0.002027	2.3979	0.454545	0	1.55042	1
601608	2014	C35	0.346139	1.79176	8	44.4444	5	1	3	4	16.6667	16.6667	16.6667	0	0	23.7106	0.021701	1.94591	0.428571	0	1.15804	1
600079	2014	C27	0.035198	1.09861	3	16.6667	0	1	2	0	0	0	0	1	2.07944	23.222	0.058126	2.19722	0.333333	0	1.61614	0
600755	2014	F51	0.222279	1.38629	3	16.6667	1	2	1	0	0	0	0	1	0.693147	24.2625	0.02756	2.19722	0.333333	0	1.30176	1
600697	2014	F52	4e-05	0.693147	1	5.55556	1	0	1	0	0	0	0	1	1.09861	23.3082	0.039191	2.19722	0.333333	0	1.09433	1
002724	2014	C38	0.034421	0.693147	2	11.1111	1	1	1	5	20.8333	8.33333	33.3333	0	0	21.2985	0.111907	2.56495	0.384615	1	1.566	0
600138	2014	L72	0.013744	0.693147	5	27.7778	2	2	2	0	0	0	0	1	1.09861	22.9069	0.059222	2.3979	0.363636	0	1.60908	1
300168	2014	I65	0.004442	0.693147	1	5.55556	0	1	1	0	0	0	0	1	2.3979	22.0408	0.068474	1.94591	0.428571	1	6.53123	0
002467	2014	I64	0.517674	1.60944	0	0	0	0	1	0	0	0	0	0	0	21.2454	0.090005	1.94591	0.428571	0	3.35129	0
000555	2014	I65	0.011464	0.693147	2	11.1111	1	1	1	0	0	0	0	1	1.38629	22.5801	0.046176	2.19722	0.333333	0	1.45211	0
600703	2014	C39	0.12454	1.09861	2	11.1111	0	0	3	0	0	0	0	1	2.30259	23.5575	0.099495	1.94591	0.428571	0	2.20051	0
000881	2014	S90	0.390025	1.60944	3	16.6667	1	2	1	1	4.16667	0	8.33333	0	0	22.5211	0.01694	2.07944	0.5	0	1.04079	0
000807	2014	C32	0.303771	0.693147	10	55.5556	4	2	4	10	41.6667	33.3333	50	0	0	23.9181	-0.030459	2.19722	0.444444	0	1.1556	1
002062	2014	E48	0.001219	0.693147	4	22.2222	0	2	3	10	41.6667	16.6667	66.6667	0	0	23.3557	0.015065	2.07944	0.375	0	1.12789	0
600741	2014	C36	0.016256	0.693147	4	22.2222	3	1	1	0	0	0	0	1	1.79176	24.8702	0.105038	2.19722	0.333333	0	1.18138	1
000528	2015	C35	0.31511	2.19722	7	38.8889	4	2	2	11	45.8333	33.3333	58.3333	0	0	23.738	0.001008	2.3979	0.363636	0	1.02069	1
002152	2015	C34	0.096318	1.79176	5	27.7778	2	1	3	0	0	0	0	1	2.07944	22.7645	0.127935	2.19722	0.333333	0	3.8782	1
300296	2015	C39	0.244276	2.3979	6	33.3333	2	2	3	4	16.6667	16.6667	16.6667	1	2.30259	22.3875	0.091754	2.19722	0.333333	1	2.51902	0
000625	2015	C36	0.008391	1.94591	8	44.4444	7	1	1	7	29.1667	25	33.3333	1	2.3979	25.2165	0.124732	2.56495	0.384615	0	1.43585	1
600808	2015	C31	0.084972	1.60944	10	55.5556	5	2	3	12	50	41.6667	58.3333	0	0	24.8577	-0.077952	1.94591	0.428571	0	1.04362	1
601898	2015	B06	0.023064	0.693147	7	38.8889	5	2	1	10	41.6667	16.6667	66.6667	1	1.94591	25.9664	-0.008262	2.07944	0.375	0	0.995176	1
002011	2015	C34	0.125634	1.60944	3	16.6667	1	1	2	0	0	0	0	1	2.19722	23.0605	0.006533	2.19722	0.333333	0	1.99751	0
000999	2015	C27	0.006687	0.693147	8	44.4444	6	2	1	10	41.6667	41.6667	41.6667	1	1.38629	23.2098	0.112375	2.3979	0.363636	0	2.58307	1
002225	2015	C30	0.153189	1.38629	11	61.1111	6	3	3	12	50	41.6667	58.3333	0	0	22.3632	0.017665	2.19722	0.333333	0	1.51338	0
002348	2015	C24	0.674055	0.693147	2	11.1111	0	2	1	4	16.6667	8.33333	25	1	1.60944	20.9398	0.045885	2.07944	0.375	1	5.4642	0
000807	2015	C32	0.165749	0.693147	6	33.3333	4	2	1	12	50	50	50	1	1.09861	24.1002	-0.015475	2.3979	0.363636	0	1.19397	1
002739	2015	R86	0.075699	1.60944	2	11.1111	1	1	1	2	8.33333	0	16.6667	1	2.3979	23.4614	0.118606	1.60944	0.333333	0	1.87127	0
002183	2015	L72	0.06107	1.60944	1	5.55556	0	1	1	0	0	0	0	1	1.79176	24.2141	0.017156	1.94591	0.571429	1	2.22199	0
002354	2015	I64	0.191334	1.60944	0	0	0	0	1	0	0	0	0	1	1.79176	22.7119	0.088552	2.19722	0.333333	1	2.09268	0
300230	2015	C29	0.224566	2.07944	0	0	0	0	1	0	0	0	0	1	1.38629	21.2431	0.081305	2.19722	0.333333	1	3.00952	0
002639	2015	C34	0.34225	1.38629	5	27.7778	1	2	3	8	33.3333	25	41.6667	0	0	21.6391	0.006765	2.19722	0.333333	1	2.34617	0
000422	2015	C26	0.174664	0.693147	0	0	0	0	1	0	0	0	0	0	0	24.4116	0.001404	2.3979	0.363636	1	0.995176	1
000918	2015	K70	0.08849	0.693147	2	11.1111	1	1	1	0	0	0	0	0	0	24.2696	-0.075163	2.19722	0.333333	0	1.23805	1
000629	2015	B08	0.145947	1.09861	12	66.6667	8	2	2	19	70.8333	75	83.3333	1	0.693147	24.7488	-0.044684	2.3979	0.363636	0	1.21571	1
002314	2015	E50	0.048303	0.693147	0	0	0	0	1	0	0	0	0	0	0	23.1556	0.02059	2.19722	0.333333	0	1.26935	1
002064	2015	C28	0.038969	0.693147	8	44.4444	5	1	3	9	37.5	33.3333	41.6667	1	1.09861	22.4069	0.051769	2.19722	0.333333	0	2.26154	0
600981	2015	F51	0.499607	0.693147	5	27.7778	1	2	3	1	4.16667	0	8.33333	0	0	24.1716	0.030212	1.94591	0.428571	0	1.07019	1
000636	2015	C39	0.126388	0.693147	1	5.55556	0	1	1	0	0	0	0	0	0	22.6085	0.011101	2.19722	0.444444	0	1.69099	1
000572	2015	C36	0.001062	0.693147	0	0	0	0	1	0	0	0	0	0	0	23.5796	0.006089	2.07944	0.375	1	1.0468	0
002429	2015	C39	0.469124	0.693147	1	5.55556	0	1	1	0	0	0	0	0	0	22.9699	0.042144	1.94591	0.428571	0	2.62262	0
601727	2015	C34	0.112281	1.09861	7	38.8889	5	2	1	11	45.8333	33.3333	58.3333	1	1.79176	25.8116	0.031689	2.19722	0.333333	1	1.46607	1
000913	2015	C37	0.289078	0.693147	0	0	0	0	1	0	0	0	0	0	0	21.9553	-0.043808	2.56495	0.384615	0	1.93142	1
002293	2015	C17	0.011064	0.693147	2	11.1111	1	1	1	0	0	0	0	0	0	21.9717	0.128215	2.19722	0.333333	0	3.90171	0
000507	2015	G55	0.032908	0.693147	0	0	0	0	1	0	0	0	0	0	0	22.4234	0.014869	2.07944	0.375	0	1.54528	1
000050	2015	C39	0.568652	1.60944	8	44.4444	5	2	2	12	50	33.3333	66.6667	1	0.693147	23.7973	0.029773	2.07944	0.375	0	1.4144	1
000037	2015	D44	0.006912	0.693147	2	11.1111	1	1	1	0	0	0	0	0	0	22.2449	-0.172126	2.70805	0.4	0	2.13088	0
002242	2015	C38	0.01391	0.693147	1	5.55556	0	1	1	0	0	0	0	0	0	22.4966	0.1236	2.19722	0.333333	1	3.3726	0
002678	2015	C24	0.08673	1.09861	4	22.2222	3	1	1	9	37.5	16.6667	58.3333	1	0.693147	21.6251	0.060664	1.94591	0.571429	1	6.8767	1
002318	2015	C33	0.340068	0.693147	3	16.6667	1	1	2	3	12.5	8.33333	16.6667	1	1.94591	22.0169	0.031499	2.07944	0.375	0	3.72366	0
002397	2015	C17	0.002337	0.693147	3	16.6667	0	1	3	0	0	0	0	0	0	21.4049	0.081143	2.3979	0.363636	0	2.35722	0
002478	2015	C33	0.332386	0.693147	1	5.55556	0	1	1	0	0	0	0	0	0	22.0966	0.056948	1.94591	0.428571	0	1.4857	0
002490	2015	C35	0.509548	0.693147	0	0	0	0	1	0	0	0	0	0	0	22.4899	-0.048169	2.07944	0.375	0	1.42335	0
000096	2015	F51	0.000467	0.693147	0	0	0	0	1	0	0	0	0	0	0	21.5194	0.070287	2.3979	0.363636	0	4.06816	1
000682	2015	C38	0.12563	0.693147	0	0	0	0	1	0	0	0	0	0	0	21.9076	0.035581	2.19722	0.333333	0	2.63133	1
601808	2015	B11	0.651036	1.79176	10	55.5556	7	2	2	11	45.8333	33.3333	58.3333	1	0.693147	25.2615	0.012292	1.94591	0.428571	0	1.18062	1
601800	2015	E48	0.18563	1.79176	6	33.3333	5	1	1	6	25	16.6667	33.3333	1	1.60944	25.9664	0.023185	1.94591	0.428571	0	1.04703	1
300118	2015	C39	0.275274	1.94591	1	5.55556	0	1	1	0	0	0	0	1	1.09861	22.8617	0.04761	2.19722	0.333333	0	1.50702	0
300255	2015	C27	0.153401	0.693147	0	0	0	0	1	0	0	0	0	0	0	21.5684	0.071655	2.19722	0.333333	0	3.00236	0
300473	2015	C34	0.003832	0.693147	3	16.6667	0	1	3	0	0	0	0	0	0	21.3549	0.091297	2.19722	0.333333	0	1.98749	0
300057	2015	C32	0.404382	0.693147	2	11.1111	0	1	2	0	0	0	0	0	0	22.2353	0.013633	2.19722	0.333333	1	1.67211	0
300319	2015	C39	0.228876	0.693147	0	0	0	0	1	0	0	0	0	0	0	21.4487	0.060527	2.19722	0.333333	0	1.92532	0
000932	2015	C31	0.128716	0.693147	8	44.4444	3	1	4	8	33.3333	25	41.6667	1	1.09861	25.0605	-0.053735	2.3979	0.363636	1	0.995176	1
002163	2015	E50	0.117985	0.693147	1	5.55556	0	1	1	0	0	0	0	0	0	22.6721	-0.077755	2.19722	0.333333	1	1.93049	1
002733	2015	C38	0.541026	1.60944	2	11.1111	1	1	1	4	16.6667	16.6667	16.6667	0	0	21.5318	0.06437	2.19722	0.333333	1	2.11659	0
002356	2015	C40	0.000467	0.693147	4	22.2222	1	1	3	0	0	0	0	0	0	21.6819	0.042002	2.07944	0.375	0	3.10261	0
000032	2015	F51	0.356797	0.693147	1	5.55556	0	1	1	0	0	0	0	0	0	21.4774	0.020219	2.30259	0.333333	0	3.33473	1
002140	2015	E48	0.020824	0.693147	2	11.1111	1	1	1	1	4.16667	8.33333	0	0	0	22.4713	0.027955	2.19722	0.333333	0	2.28759	1
000797	2015	K70	0.523936	1.94591	9	50	5	2	3	9	37.5	33.3333	41.6667	1	0.693147	23.0248	0.014391	2.19722	0.333333	0	1.62897	1
002559	2015	C34	0.120546	0.693147	1	5.55556	0	1	1	0	0	0	0	0	0	21.4355	0.038385	2.19722	0.333333	0	2.71243	0
600128	2015	F51	0.605768	0.693147	2	11.1111	1	1	1	0	0	0	0	0	0	21.7792	0.022106	1.79176	0.5	0	1.78382	1
002384	2015	C33	0.28861	1.38629	1	5.55556	0	1	1	0	0	0	0	1	1.94591	22.6566	0.006558	2.19722	0.333333	0	2.14871	0
000758	2015	B09	0.263723	2.3979	8	44.4444	4	2	2	9	37.5	41.6667	33.3333	1	0.693147	23.8445	0.013935	2.19722	0.333333	0	1.33723	1
300318	2015	C35	0.136794	0.693147	0	0	0	0	1	0	0	0	0	0	0	21.4509	0.01079	2.19722	0.333333	0	3.27965	0
002355	2015	C36	0.233374	0.693147	2	11.1111	0	1	2	0	0	0	0	0	0	21.8995	0.010558	2.19722	0.333333	1	2.6965	0
002182	2015	C32	0.131094	0.693147	2	11.1111	0	1	2	0	0	0	0	0	0	21.7978	0.008237	2.19722	0.333333	1	1.92622	0
002601	2015	C26	0.421704	1.38629	10	55.5556	6	2	3	11	45.8333	33.3333	58.3333	1	0.693147	22.4744	0.022869	2.19722	0.333333	0	1.78317	0
300065	2015	C39	0.100671	0.693147	1	5.55556	0	0	2	0	0	0	0	1	2.07944	21.2284	0.029167	1.60944	0.4	1	4.33712	0
002636	2015	C39	0.059409	0.693147	1	5.55556	0	1	1	0	0	0	0	0	0	21.7117	0.021701	2.19722	0.333333	1	2.90825	0
300339	2015	I65	0.143858	1.38629	1	5.55556	0	0	2	0	0	0	0	1	1.94591	22.3324	0.053157	2.3979	0.363636	1	2.59422	0
002623	2015	C30	0.156717	0.693147	4	22.2222	1	1	3	0	0	0	0	0	0	21.7049	0.020711	2.19722	0.333333	1	3.01423	0
002292	2015	C24	0.163697	1.38629	2	11.1111	0	2	1	0	0	0	0	1	2.30259	22.2938	0.107789	1.94591	0.428571	1	7.77985	0
300496	2015	I65	0.523051	1.60944	1	5.55556	0	0	2	0	0	0	0	1	1.38629	20.9025	0.143939	2.07944	0.375	0	3.72236	0
300364	2015	R85	0.002239	0.693147	0	0	0	0	1	0	0	0	0	1	2.07944	20.5943	0.044762	1.94591	0.428571	1	6.92902	0
300300	2015	I65	0.010774	0.693147	0	0	0	0	1	0	0	0	0	0	0	21.2043	0.055143	2.19722	0.333333	0	5.87986	0
002583	2015	C39	0.478168	1.94591	1	5.55556	0	1	1	0	0	0	0	1	1.09861	22.2501	0.061412	2.19722	0.333333	1	3.0079	0
300153	2015	C38	0.19315	0.693147	0	0	0	0	1	0	0	0	0	0	0	21.0292	0.040465	2.19722	0.333333	0	2.79705	0
002167	2015	C26	0.127513	0.693147	1	5.55556	0	1	1	0	0	0	0	0	0	21.7201	-0.126539	2.19722	0.333333	0	2.80844	1
002394	2015	C17	0.450033	1.60944	6	33.3333	2	2	3	9	37.5	16.6667	58.3333	1	0.693147	22.2211	0.067094	2.19722	0.333333	0	1.74588	0
600166	2015	C36	0.142241	2.3979	5	27.7778	2	2	2	10	41.6667	25	58.3333	1	0.693147	24.4787	0.009207	2.70805	0.352941	0	1.04649	1
002272	2015	C34	0.115569	0.693147	3	16.6667	0	1	3	0	0	0	0	0	0	21.2761	-0.037448	2.19722	0.333333	0	2.49122	0
300115	2015	C39	0.077113	1.38629	1	5.55556	0	0	2	0	0	0	0	1	1.79176	22.3494	0.101019	1.94591	0.428571	0	3.8113	0
002281	2015	C39	0.224956	1.60944	4	22.2222	0	2	3	5	20.8333	16.6667	25	0	0	22.162	0.062365	2.3979	0.363636	0	3.23014	1
002248	2015	C34	0.287178	0.693147	3	16.6667	0	1	3	0	0	0	0	0	0	21.4936	-0.10987	2.19722	0.333333	0	2.47847	0
300220	2015	C39	0.419359	0.693147	0	0	0	0	1	0	0	0	0	1	1.09861	19.9692	-0.034766	1.60944	0.4	1	6.50991	0
002043	2015	C20	0.148849	0.693147	2	11.1111	1	1	1	0	0	0	0	0	0	20.8765	0.086242	2.07944	0.375	0	5.9002	0
002166	2015	C27	0.464595	0.693147	1	5.55556	0	1	1	0	0	0	0	0	0	21.4313	0.042652	1.94591	0.428571	1	2.99979	0
002289	2015	C39	0.042938	0.693147	1	5.55556	0	1	1	0	0	0	0	0	0	21.8896	-0.174801	1.94591	0.428571	0	2.441	0
002621	2015	C35	0.197722	0.693147	0	0	0	0	1	0	0	0	0	0	0	20.8728	0.048012	1.94591	0.428571	0	1.8941	0
300148	2015	R85	0.125931	0.693147	0	0	0	0	1	0	0	0	0	0	0	21.4584	0.086022	1.60944	0.4	0	3.11196	0
300111	2015	C39	0.319511	1.94591	0	0	0	0	1	0	0	0	0	1	1.09861	21.8478	0.028131	1.94591	0.428571	1	2.97514	0
002456	2015	C39	0.231752	1.79176	8	44.4444	4	2	3	4	16.6667	8.33333	25	1	1.38629	23.5001	0.031386	2.19722	0.333333	0	2.28176	0
300426	2015	R86	0.130398	0.693147	0	0	0	0	1	0	0	0	0	0	0	21.1146	0.093951	1.94591	0.428571	1	3.06765	0
300393	2015	C39	0.114542	0.693147	0	0	0	0	1	0	0	0	0	0	0	21.1921	0.081183	1.79176	0.5	1	1.95195	0
002685	2015	C34	0.024648	0.693147	1	5.55556	0	1	1	0	0	0	0	0	0	20.9	0.019557	2.19722	0.333333	0	5.16002	0
002410	2015	I65	0.056336	1.79176	1	5.55556	0	1	1	0	0	0	0	1	1.09861	21.8507	0.081782	2.19722	0.333333	0	5.41879	0
000021	2015	C39	0.47581	1.38629	9	50	6	2	2	6	25	16.6667	33.3333	0	0	23.3861	0.012551	2.19722	0.333333	0	1.87361	1
601766	2015	C37	0.109837	1.60944	6	33.3333	5	1	1	16	66.6667	58.3333	75	1	1.09861	25.9664	0.046184	2.3979	0.454545	0	1.6388	1
601038	2015	C35	0.05883	1.09861	6	33.3333	4	2	1	17	70.8333	83.3333	58.3333	0	0	23.309	0.010852	2.3979	0.363636	0	1.37629	1
002097	2015	C35	0.238598	1.94591	2	11.1111	0	1	2	4	16.6667	16.6667	16.6667	0	0	22.5669	-0.005531	1.94591	0.428571	0	1.76002	0
002506	2015	C39	0.020687	0.693147	1	5.55556	0	1	1	3	12.5	8.33333	16.6667	0	0	23.4169	0.071411	2.19722	0.333333	1	2.43972	0
300042	2015	C39	0.611965	0.693147	0	0	0	0	1	0	0	0	0	0	0	20.5983	0.027856	2.19722	0.333333	0	5.20513	0
002078	2015	C22	0.116493	1.09861	10	55.5556	6	2	3	9	37.5	33.3333	41.6667	0	0	23.7048	0.041937	1.94591	0.428571	1	1.27393	0
300109	2015	C26	0.375124	1.09861	0	0	0	0	1	3	12.5	8.33333	16.6667	1	1.60944	20.9351	0.066626	1.79176	0.5	0	7.3216	0
000960	2015	C32	0.096324	1.38629	12	83.3333	8	3	4	11	45.8333	41.6667	50	1	1.09861	24.041	-0.062616	2.3979	0.363636	0	1.31474	1
000488	2015	C22	0.188259	1.79176	9	50	5	1	3	7	29.1667	8.33333	50	1	1.60944	25.0795	0.014511	2.48491	0.333333	1	0.995176	1
002266	2015	C34	0.307318	1.38629	2	11.1111	1	1	1	0	0	0	0	1	1.60944	22.3743	0.019594	2.30259	0.4	1	2.79831	0
002516	2015	C17	0.006771	0.693147	2	11.1111	1	1	1	3	12.5	8.33333	16.6667	1	1.38629	22.6021	0.05053	2.19722	0.333333	1	1.46152	0
600801	2015	C30	0.095665	1.38629	3	16.6667	1	1	2	6	25	25	25	0	0	23.9614	0.008754	2.07944	0.375	0	0.995176	0
002073	2015	C35	0.11766	1.38629	4	22.2222	2	2	1	6	25	16.6667	33.3333	1	0.693147	22.8103	0.024701	1.94591	0.428571	0	1.88474	0
300382	2015	C35	0.459809	0.693147	0	0	0	0	1	0	0	0	0	0	0	20.5422	0.119466	1.94591	0.428571	1	2.5851	0
002527	2015	C38	0.130224	1.38629	7	38.8889	3	2	3	5	20.8333	8.33333	33.3333	1	0.693147	21.9509	0.065071	2.19722	0.333333	1	2.90352	0
300206	2015	C35	0.661912	1.79176	0	0	0	0	1	0	0	0	0	1	1.09861	21.0966	0.071947	1.79176	0.5	1	3.09589	0
002008	2015	C35	0.099737	1.94591	7	38.8889	3	2	3	5	20.8333	16.6667	25	1	1.60944	22.7491	0.101007	2.3979	0.363636	1	3.77096	0
601919	2015	G55	0.768513	2.63906	9	50	5	2	3	9	37.5	25	50	1	1.09861	25.7218	0.012063	2.3979	0.363636	0	1.23812	1
002301	2015	C24	0.230619	0.693147	3	16.6667	0	1	3	1	4.16667	0	8.33333	0	0	21.6167	0.009074	2.19722	0.333333	1	3.56862	0
300192	2015	C26	0.352314	1.09861	3	16.6667	1	0	3	4	16.6667	8.33333	25	1	0.693147	20.5038	0.042944	1.94591	0.428571	1	3.91564	0
600655	2015	F52	0.002543	1.38629	1	5.55556	0	1	1	0	0	0	0	1	1.38629	23.5656	0.052521	2.07944	0.375	0	1.86286	0
600718	2015	I65	0.210031	2.3979	5	27.7778	1	2	3	6	25	16.6667	33.3333	1	1.79176	23.2175	0.028199	2.19722	0.333333	1	3.62548	0
002197	2015	C34	0.13587	0.693147	2	11.1111	1	1	1	6	25	8.33333	41.6667	1	0.693147	21.8025	0.033469	1.94591	0.428571	1	3.72249	0
300468	2015	I65	0.330314	0.693147	0	0	0	0	1	0	0	0	0	1	1.60944	20.5183	0.085342	1.94591	0.428571	1	3.31301	0
002351	2015	C39	0.157782	1.60944	2	11.1111	0	1	2	0	0	0	0	1	1.09861	21.3602	0.052779	2.19722	0.333333	1	2.36919	0
300327	2015	C39	0.46512	0.693147	0	0	0	0	1	0	0	0	0	1	1.60944	20.4225	0.072299	1.94591	0.428571	0	9.32057	0
300390	2015	C39	0.119069	0.693147	1	5.55556	1	0	1	0	0	0	0	1	1.09861	20.6932	0.070381	1.60944	0.4	1	2.86647	0
002660	2015	C39	0.317742	0.693147	2	11.1111	1	1	1	0	0	0	0	0	0	21.3439	0.020364	1.60944	0.4	1	2.18538	0
300285	2015	C26	0.204948	0.693147	2	11.1111	1	1	1	1	4.16667	0	8.33333	1	1.38629	20.8945	0.093398	2.19722	0.333333	0	9.58784	0
000830	2015	C26	0.0673	1.09861	2	11.1111	1	1	1	7	29.1667	16.6667	41.6667	0	0	23.8308	0.013702	1.94591	0.571429	0	1.09778	1
300264	2015	I65	0.048757	0.693147	0	0	0	0	1	0	0	0	0	0	0	20.3121	0.002179	2.19722	0.333333	0	7.3776	0
300322	2015	C39	0.188575	1.38629	0	0	0	0	1	0	0	0	0	1	1.60944	20.9747	-0.100826	2.19722	0.333333	0	6.06128	0
002045	2015	C39	0.760239	1.38629	3	16.6667	0	1	3	4	16.6667	16.6667	16.6667	1	0.693147	21.7802	0.016112	2.19722	0.333333	0	3.26722	0
300191	2015	B11	0.081949	0.693147	0	0	0	0	1	0	0	0	0	0	0	20.9532	-0.038514	1.94591	0.428571	1	7.65422	0
002084	2015	C33	0.818464	1.09861	6	33.3333	3	1	3	5	20.8333	16.6667	25	1	0.693147	21.3329	0.026469	2.19722	0.333333	0	3.37411	0
002383	2015	C39	0.353422	1.38629	0	0	0	0	1	0	0	0	0	1	1.38629	21.6355	0.029083	1.94591	0.428571	1	2.73184	0
002595	2015	C35	0.459854	1.38629	6	33.3333	2	2	3	0	0	0	0	1	1.09861	21.9827	0.19989	2.19722	0.333333	0	3.5026	0
300466	2015	C40	0.01663	0.693147	1	5.55556	0	0	2	0	0	0	0	0	0	20.2508	0.063566	2.19722	0.333333	1	2.91349	0
000055	2015	C33	0.027363	0.693147	1	5.55556	0	1	1	2	8.33333	0	16.6667	0	0	22.2193	0.016788	1.94591	0.428571	1	2.50963	0
000962	2015	C32	0.365525	1.09861	5	27.7778	2	2	2	6	25	16.6667	33.3333	0	0	21.8765	-0.174801	2.07944	0.375	0	2.3758	1
300031	2015	C29	0.155388	0.693147	0	0	0	0	1	0	0	0	0	1	1.60944	20.7638	0.068972	2.07944	0.375	1	7.06653	0
002496	2015	C26	0.272414	0.693147	3	16.6667	2	1	1	5	20.8333	8.33333	33.3333	1	0.693147	22.5433	0.025708	2.19722	0.333333	1	1.71889	0
000718	2015	K70	0.010692	1.09861	3	16.6667	1	2	1	5	20.8333	8.33333	33.3333	1	0.693147	23.9335	0.03823	1.94591	0.428571	1	1.77383	0
002270	2015	C34	0.111377	1.09861	1	5.55556	0	1	1	1	4.16667	0	8.33333	0	0	21.4325	0.143864	2.07944	0.375	0	2.02699	0
002654	2015	C39	0.291093	1.38629	1	5.55556	0	1	1	0	0	0	0	1	1.09861	21.4591	0.037	2.19722	0.333333	0	3.0981	0
002666	2015	C26	0.000467	0.693147	5	27.7778	2	1	3	0	0	0	0	1	0.693147	21.8906	0.069577	2.19722	0.333333	0	1.69032	0
000756	2015	C27	0.200442	1.09861	3	16.6667	0	1	3	4	16.6667	25	8.33333	1	0.693147	22.2256	0.021519	2.07944	0.375	0	1.62057	1
002453	2015	C26	0.296595	0.693147	4	22.2222	1	1	3	1	4.16667	8.33333	0	0	0	21.3899	0.013911	1.79176	0.5	1	3.36207	0
002139	2015	C38	0.570522	1.09861	1	5.55556	0	1	1	2	8.33333	8.33333	8.33333	1	1.09861	21.2111	0.060712	2.19722	0.333333	1	3.11114	0
002786	2015	C35	0.172985	1.09861	9	50	5	2	3	1	4.16667	0	8.33333	0	0	21.7417	0.03204	2.19722	0.333333	0	1.22597	1
002141	2015	C38	0.254952	0.693147	0	0	0	0	1	0	0	0	0	1	0.693147	20.1537	0.011162	1.60944	0.4	0	10.5691	0
000045	2015	C39	0.631049	1.09861	4	22.2222	1	1	3	4	16.6667	8.33333	25	0	0	21.8116	0.002903	2.07944	0.375	1	2.39025	1
002565	2015	C22	0.097847	0.693147	5	27.7778	2	1	3	2	8.33333	0	16.6667	1	1.09861	21.9555	0.043497	1.94591	0.428571	0	2.82996	0
300387	2015	C26	0.148226	1.09861	0	0	0	0	1	0	0	0	0	0	0	20.8428	0.075612	2.19722	0.333333	1	1.93068	0
002708	2015	C36	0.016907	0.693147	1	5.55556	0	1	1	0	0	0	0	1	0.693147	20.8327	0.032525	2.19722	0.333333	0	2.59061	0
002675	2015	C27	0.674289	1.09861	2	11.1111	1	1	1	4	16.6667	8.33333	25	0	0	21.6585	0.056601	1.60944	0.4	1	3.19341	0
300317	2015	C38	0.390719	0.693147	0	0	0	0	1	0	0	0	0	1	0.693147	22.5915	0.034659	1.79176	0.333333	0	1.2662	0
002111	2015	C35	0.07836	1.09861	1	5.55556	0	1	1	0	0	0	0	0	0	21.9289	0.06095	2.19722	0.333333	0	2.94916	0
002460	2015	C32	0.231139	1.60944	4	22.2222	3	1	1	1	4.16667	0	8.33333	1	1.09861	21.6505	0.055688	2.19722	0.333333	1	6.82767	0
002747	2015	C40	0.052357	1.38629	1	5.55556	0	1	1	0	0	0	0	1	1.09861	20.4267	0.086936	2.19722	0.333333	1	3.70653	0
300471	2015	C35	0.004599	1.09861	3	16.6667	1	1	2	0	0	0	0	0	0	21.5794	0.091518	2.19722	0.333333	1	1.81311	0
300169	2015	C29	0.09633	1.09861	2	11.1111	0	0	3	0	0	0	0	0	0	21.3226	0.006517	1.94591	0.428571	0	2.47901	0
300227	2015	C39	0.05585	1.09861	0	0	0	0	1	0	0	0	0	1	1.09861	20.2191	0.040862	1.94591	0.428571	1	8.58672	0
002138	2015	C39	0.303747	1.09861	0	0	0	0	1	0	0	0	0	0	0	21.8987	0.087335	2.19722	0.333333	0	3.47839	0
300438	2015	C38	0.345381	1.09861	0	0	0	0	1	0	0	0	0	0	0	21.0429	0.078653	2.19722	0.333333	1	2.74807	0
601968	2015	C33	0.135433	1.38629	1	5.55556	0	1	1	2	8.33333	0	16.6667	1	1.09861	22.3668	0.01744	2.19722	0.333333	0	1.43447	1
002511	2015	C22	0.030264	1.09861	4	22.2222	2	1	2	1	4.16667	0	8.33333	0	0	22.2371	0.019396	2.19722	0.333333	0	1.71348	0
601899	2015	B09	0.035498	1.60944	12	66.6667	8	3	2	10	41.6667	25	58.3333	1	1.09861	25.1531	0.016881	2.48491	0.333333	0	1.38381	1
300013	2015	G59	0.010102	1.09861	0	0	0	0	1	0	0	0	0	0	0	21.2645	-0.09018	2.19722	0.333333	0	2.6778	0
002547	2015	C33	0.239271	1.94591	2	11.1111	0	1	2	2	8.33333	8.33333	8.33333	0	0	21.9795	0.054064	1.79176	0.333333	1	3.22535	0
000782	2015	C28	0.114249	0.693147	1	5.55556	1	0	1	0	0	0	0	1	0.693147	21.555	0.019459	2.19722	0.333333	0	3.22093	0
002521	2015	C22	0.052836	0.693147	1	5.55556	0	1	1	0	0	0	0	1	0.693147	22.1336	0.066488	1.94591	0.428571	0	1.56861	0
300424	2015	C37	0.096387	0.693147	0	0	0	0	1	0	0	0	0	1	0.693147	20.7276	0.077697	2.07944	0.5	0	3.42594	0
300112	2015	C40	0.013233	0.693147	1	5.55556	0	0	2	0	0	0	0	1	1.38629	20.6401	0.020431	1.94591	0.428571	0	3.39623	0
002328	2015	C36	0.089487	1.09861	2	11.1111	1	1	1	4	16.6667	8.33333	25	0	0	22.0812	0.039104	2.19722	0.333333	1	1.64335	0
603128	2015	G58	0.169497	1.09861	0	0	0	0	1	0	0	0	0	0	0	21.8427	0.049979	2.19722	0.333333	0	3.5279	1
002032	2015	C33	0.333636	0.693147	1	5.55556	0	1	1	0	0	0	0	1	0.693147	22.7242	0.140631	2.19722	0.333333	0	2.25806	0
002532	2015	C34	0.426273	0.693147	2	11.1111	1	1	1	0	0	0	0	1	0.693147	21.2092	0.073814	2.19722	0.333333	1	2.58261	0
000798	2015	A04	0.391671	1.09861	0	0	0	0	1	0	0	0	0	0	0	20.5625	-0.174801	1.60944	0.4	0	5.45827	1
002476	2015	C26	0.315192	1.09861	1	5.55556	0	1	1	0	0	0	0	0	0	21.1601	-0.006781	2.07944	0.375	0	4.18074	0
002449	2015	C39	0.098134	1.09861	4	22.2222	2	1	2	0	0	0	0	0	0	22.2031	0.038191	2.3979	0.363636	0	1.80735	1
300163	2015	C41	0.868878	1.09861	0	0	0	0	1	0	0	0	0	1	0.693147	20.8717	0.027897	1.60944	0.4	1	3.76172	0
300164	2015	B11	0.487417	1.09861	0	0	0	0	1	0	0	0	0	0	0	21.4286	-0.017612	1.79176	0.5	0	2.01201	0
603100	2015	C40	0.054517	0.693147	4	22.2222	1	1	3	0	0	0	0	1	0.693147	22.1676	0.035797	2.3979	0.363636	0	1.73867	1
300427	2015	C38	0.043113	0.693147	0	0	0	0	1	0	0	0	0	1	0.693147	20.4485	0.127634	1.94591	0.428571	1	3.01058	0
002227	2015	C38	0.012565	0.693147	2	11.1111	1	1	1	0	0	0	0	1	0.693147	20.7327	0.008876	1.94591	0.428571	1	8.80374	0
300241	2015	C39	0.185351	0.693147	0	0	0	0	1	0	0	0	0	1	0.693147	20.8926	0.027404	2.19722	0.333333	1	3.02999	0
002587	2015	C39	0.355878	0.693147	3	16.6667	1	1	2	0	0	0	0	1	0.693147	20.367	0.029644	2.19722	0.333333	0	5.76925	0
601028	2015	C33	0.305795	1.09861	1	5.55556	0	1	1	0	0	0	0	0	0	21.9048	0.035449	1.94591	0.428571	0	2.43858	0
000030	2015	C36	0.004221	0.693147	1	5.55556	0	1	1	0	0	0	0	1	0.693147	22.8133	0.068368	2.19722	0.333333	0	1.4322	1
002543	2015	C38	0.362292	0.693147	8	44.4444	4	2	3	2	8.33333	8.33333	8.33333	1	0.693147	22.1716	0.079636	1.94591	0.428571	0	1.83113	0
300138	2015	C13	0.314901	0.693147	1	5.55556	0	1	1	0	0	0	0	1	0.693147	21.412	0.039072	2.07944	0.375	1	1.92391	0
002396	2015	C39	0.138295	0.693147	4	22.2222	2	2	1	4	16.6667	8.33333	25	1	0.693147	22.3992	0.104327	2.48491	0.333333	0	2.76296	1
300224	2015	C30	0.143113	0.693147	0	0	0	0	1	0	0	0	0	1	0.693147	21.8011	0.064214	2.19722	0.333333	0	3.95827	0
002562	2015	C26	0.441942	1.38629	4	22.2222	3	1	1	2	8.33333	0	16.6667	0	0	21.4455	0.062402	2.19722	0.333333	1	2.18236	0
002207	2015	B11	0.031136	1.09861	0	0	0	0	1	0	0	0	0	0	0	20.7117	-0.174801	2.19722	0.333333	0	4.57554	0
002468	2015	C34	0.601913	0.693147	4	22.2222	1	1	3	1	4.16667	0	8.33333	0	0	21.1746	1.9e-05	2.19722	0.333333	1	8.78328	0
002459	2015	C35	0.328673	1.09861	4	22.2222	1	1	3	0	0	0	0	0	0	21.0255	-0.174801	2.07944	0.375	0	3.42614	0
002432	2015	C35	0.551176	1.38629	1	5.55556	0	0	2	0	0	0	0	1	1.09861	20.5247	-0.165462	1.94591	0.428571	0	11.4435	0
300209	2015	I65	0.317205	1.09861	0	0	0	0	1	0	0	0	0	0	0	20.7282	-0.000918	1.94591	0.428571	0	5.45397	0
300121	2015	C26	0.361947	0.693147	2	11.1111	1	0	2	0	0	0	0	1	0.693147	20.9394	0.03197	1.79176	0.5	1	2.64121	0
002243	2015	C29	0.264191	0.693147	4	22.2222	2	1	2	1	4.16667	0	8.33333	1	1.09861	21.2867	0.007072	2.19722	0.333333	0	3.27371	1
002206	2015	C28	0.756393	1.09861	2	11.1111	1	1	1	2	8.33333	8.33333	8.33333	0	0	22.0147	0.056749	2.19722	0.444444	0	2.05326	0
300008	2015	M74	0.164312	0.693147	1	5.55556	1	0	1	0	0	0	0	1	0.693147	21.2551	0.033689	2.19722	0.333333	1	3.42507	0
002160	2015	C32	0.243736	0.693147	1	5.55556	0	1	1	0	0	0	0	1	0.693147	22.2733	0.031312	1.94591	0.428571	0	1.68714	0
002099	2015	C27	0.467617	1.09861	6	33.3333	3	1	2	5	20.8333	8.33333	33.3333	0	0	22.2983	0.113244	2.07944	0.375	0	2.58032	0
300445	2015	C40	0.294572	0.693147	0	0	0	0	1	0	0	0	0	1	0.693147	19.8097	0.131898	2.07944	0.375	0	3.70802	0
300093	2015	C30	0.161754	1.09861	0	0	0	0	1	0	0	0	0	1	1.09861	21.2088	0.002868	1.60944	0.4	1	4.66381	0
002729	2015	C39	0.364044	0.693147	2	11.1111	0	1	2	0	0	0	0	1	0.693147	20.0546	0.059886	1.94591	0.428571	0	3.41509	0
300030	2015	C35	0.200573	1.09861	0	0	0	0	1	0	0	0	0	0	0	21.0875	0.033581	2.07944	0.375	1	3.77516	0
603838	2015	C30	0.934268	1.09861	3	16.6667	0	1	3	0	0	0	0	1	0.693147	20.4053	0.09284	1.79176	0.5	1	2.5626	0
300130	2015	C35	0.05698	0.693147	0	0	0	0	1	0	0	0	0	1	0.693147	21.3235	0.053942	2.07944	0.375	1	3.60184	0
002709	2015	C26	0.150653	0.693147	9	50	6	1	2	6	25	25	25	1	0.693147	21.2095	0.074986	2.19722	0.444444	0	3.57873	0
300345	2015	C33	0.134311	0.693147	0	0	0	0	1	0	0	0	0	1	1.60944	20.7943	0.026098	1.94591	0.428571	0	4.58179	0
002001	2015	C27	0.63105	1.09861	5	27.7778	3	2	1	4	16.6667	8.33333	25	0	0	22.9979	0.041366	2.3979	0.363636	0	2.20966	0
300267	2015	C27	0.187384	1.09861	1	5.55556	0	0	2	0	0	0	0	0	0	22.2889	0.166463	2.19722	0.333333	0	4.48999	0
002255	2015	C34	0.04117	1.09861	1	5.55556	0	1	1	0	0	0	0	0	0	22.0214	0.030325	2.19722	0.333333	1	1.73578	0
300493	2015	I65	0.314929	1.09861	0	0	0	0	1	0	0	0	0	1	1.38629	20.2901	0.075678	1.94591	0.428571	0	2.73674	0
002194	2015	C39	0.113019	0.693147	3	16.6667	0	1	3	0	0	0	0	1	0.693147	21.6381	0.029729	2.19722	0.333333	1	3.31891	0
300177	2015	C39	0.099933	1.09861	0	0	0	0	1	0	0	0	0	1	0.693147	21.3669	9.9e-05	1.60944	0.4	0	3.24334	0
002382	2015	C29	0.934268	1.09861	4	22.2222	3	1	1	1	4.16667	0	8.33333	1	0.693147	21.1269	0.10848	2.19722	0.333333	0	4.69272	0
002648	2015	C26	0.076574	1.09861	3	16.6667	2	1	1	2	8.33333	8.33333	8.33333	0	0	22.6831	-0.059293	1.94591	0.428571	0	1.77714	0
300199	2015	C27	0.180713	1.09861	0	0	0	0	1	0	0	0	0	0	0	21.9891	0.116466	1.94591	0.428571	0	4.03204	0
300428	2015	C32	0.313561	0.693147	1	5.55556	1	0	1	1	4.16667	0	8.33333	0	0	20.3714	0.103715	2.19722	0.333333	0	2.50857	0
300202	2015	C34	0.03248	1.38629	0	0	0	0	1	0	0	0	0	1	1.09861	21.3236	0.14472	2.19722	0.333333	0	7.75498	0
002195	2015	I65	0.234571	1.09861	1	5.55556	0	1	1	0	0	0	0	0	0	22.2964	0.091689	2.19722	0.333333	0	3.98125	0
300292	2015	C39	0.118637	1.09861	5	27.7778	2	1	3	5	20.8333	8.33333	33.3333	0	0	21.8409	0.074193	1.94591	0.428571	0	1.96303	0
300298	2015	C35	0.107798	1.09861	0	0	0	0	1	0	0	0	0	0	0	21.0115	0.112431	1.94591	0.428571	1	5.51103	0
002261	2015	I65	0.04944	1.09861	0	0	0	0	1	0	0	0	0	0	0	22.1873	0.07525	1.79176	0.333333	1	3.30231	0
002365	2015	C27	0.608525	1.09861	4	22.2222	2	1	2	4	16.6667	8.33333	25	0	0	20.9081	0.014379	1.79176	0.5	0	2.99815	0
002505	2015	A03	0.2848	1.09861	1	5.55556	0	1	1	0	0	0	0	0	0	22.842	0.000662	2.19722	0.333333	0	1.63378	0
000670	2015	C39	0.660367	1.38629	0	0	0	0	1	0	0	0	0	1	0.693147	20.353	-0.018483	2.19722	0.333333	1	13.3134	0
300134	2015	C39	0.235921	1.09861	0	0	0	0	1	0	0	0	0	0	0	22.1933	0.02505	1.60944	0.4	0	4.59947	0
002256	2015	C26	0.42875	0.693147	4	22.2222	1	1	3	0	0	0	0	1	0.693147	21.3452	0.033618	1.79176	0.5	1	5.18612	0
002519	2015	C39	0.095273	1.60944	1	5.55556	0	1	1	4	16.6667	8.33333	25	1	1.09861	21.9979	0.083608	2.07944	0.375	0	3.46951	0
300128	2015	C39	0.725464	1.09861	1	5.55556	0	1	1	0	0	0	0	0	0	21.9216	0.009512	2.19722	0.333333	1	2.75785	0
002369	2015	C39	0.290828	1.09861	4	22.2222	2	1	2	0	0	0	0	0	0	21.8891	-0.016987	2.07944	0.375	1	2.37303	0
300050	2015	I65	0.017534	0.693147	0	0	0	0	1	0	0	0	0	1	2.07944	21.6117	0.047622	1.60944	0.4	0	2.62632	0
002332	2015	C27	0.195396	0.693147	6	33.3333	3	1	2	8	33.3333	16.6667	50	1	0.693147	21.9584	0.033518	2.19722	0.333333	0	2.58082	1
002426	2015	C39	0.354283	1.38629	3	16.6667	1	1	2	0	0	0	0	1	1.09861	23.1487	0.033626	1.60944	0.4	0	2.18853	0
002734	2015	C26	0.665384	1.09861	12	72.2222	7	2	4	11	45.8333	33.3333	58.3333	1	0.693147	20.864	0.064891	2.19722	0.333333	0	1.80076	0
002324	2015	C29	0.276472	0.693147	4	22.2222	1	1	3	0	0	0	0	1	0.693147	21.7942	0.100829	2.19722	0.444444	1	2.32774	0
002599	2015	C23	0.021977	0.693147	4	22.2222	2	1	2	3	12.5	8.33333	16.6667	1	0.693147	20.936	0.016768	2.19722	0.333333	0	3.60848	0
000778	2015	C33	0.027301	1.09861	10	55.5556	6	2	2	5	20.8333	8.33333	33.3333	0	0	24.6526	0.008969	2.19722	0.333333	0	1.10489	1
002602	2015	C36	0.020947	1.09861	2	11.1111	0	1	2	0	0	0	0	0	0	22.3468	0.088494	2.19722	0.333333	0	4.36653	0
002003	2015	C18	0.21512	0.693147	4	22.2222	1	2	2	4	16.6667	8.33333	25	1	0.693147	21.4902	0.115981	2.19722	0.333333	0	3.14815	0
002603	2015	C27	0.001399	1.38629	2	11.1111	1	1	1	4	16.6667	8.33333	25	0	0	22.465	0.079076	2.3979	0.363636	0	3.15678	0
002655	2015	C39	0.544679	0.693147	3	16.6667	1	1	2	0	0	0	0	1	1.60944	20.8676	0.017747	2.07944	0.375	0	8.13703	0
002430	2015	C35	0.09304	1.09861	3	16.6667	2	1	1	0	0	0	0	0	0	22.9986	0.016917	2.07944	0.375	0	1.54623	1
002554	2015	B11	0.442537	0.693147	5	27.7778	2	1	3	5	20.8333	8.33333	33.3333	1	0.693147	21.8942	0.05746	2.19722	0.333333	0	1.7481	0
000869	2015	C15	0.036158	1.09861	3	16.6667	1	2	1	4	16.6667	8.33333	25	1	0.693147	23.0597	0.107006	2.48491	0.333333	0	2.78484	0
000957	2015	C36	0.069319	0.693147	1	5.55556	1	0	1	0	0	0	0	1	0.693147	22.6776	0.070375	2.19722	0.444444	0	1.58118	1
002518	2015	C38	0.358565	0.693147	1	5.55556	0	1	1	1	4.16667	0	8.33333	1	1.09861	21.6494	0.098204	1.94591	0.428571	1	4.27185	0
000678	2015	C34	0.511097	1.38629	3	16.6667	2	1	1	3	12.5	8.33333	16.6667	1	1.38629	21.5778	-0.032262	2.19722	0.333333	1	2.27717	1
000425	2015	C35	0.188936	1.79176	6	33.3333	4	2	1	6	25	16.6667	33.3333	1	0.693147	24.4777	-0.001369	2.19722	0.444444	1	1.22207	1
002584	2015	C26	0.284267	0.693147	3	16.6667	2	1	1	7	29.1667	16.6667	41.6667	1	0.693147	21.5951	0.04772	2.19722	0.333333	0	2.80433	0
600073	2015	C14	0.10166	1.09861	3	16.6667	2	1	1	2	8.33333	8.33333	8.33333	1	0.693147	22.7632	0.029998	2.19722	0.333333	0	2.25941	1
002741	2015	C26	0.046563	0.693147	0	0	0	0	1	0	0	0	0	1	1.38629	20.6182	0.072444	2.19722	0.333333	0	4.09451	0
300139	2015	C39	0.643756	1.38629	0	0	0	0	1	0	0	0	0	1	0.693147	21.084	0.027643	2.19722	0.333333	0	2.95677	0
002493	2015	C28	0.09203	0.693147	4	22.2222	1	1	3	3	12.5	8.33333	16.6667	1	0.693147	24.3469	0.008471	2.19722	0.333333	0	1.52798	0
300079	2015	C39	0.097909	1.09861	2	11.1111	0	0	3	0	0	0	0	0	0	22.1388	0.061999	1.94591	0.428571	1	3.85297	0
002440	2015	C26	0.108556	1.79176	3	16.6667	0	1	2	4	16.6667	8.33333	25	0	0	22.7501	0.097443	2.07944	0.375	0	1.83789	0
300257	2015	C34	0.053814	0.693147	1	5.55556	1	0	1	0	0	0	0	1	0.693147	22.1643	0.041652	1.94591	0.428571	0	6.19119	0
300085	2015	I65	0.168869	0.693147	0	0	0	0	1	0	0	0	0	1	2.07944	20.8875	0.073058	2.19722	0.333333	0	12.5394	0
002686	2015	C34	0.188572	0.693147	2	11.1111	1	1	1	0	0	0	0	1	1.09861	21.0698	0.087801	1.94591	0.428571	1	4.03062	0
002378	2015	C32	0.261597	0.693147	4	22.2222	3	1	1	3	12.5	8.33333	16.6667	0	0	21.8629	-0.050814	2.3979	0.363636	0	3.94642	0
002185	2015	C39	0.551924	1.09861	2	11.1111	0	1	2	2	8.33333	8.33333	8.33333	1	1.09861	22.6789	0.058491	2.19722	0.333333	0	2.13162	0
002050	2015	C34	0.515891	1.09861	1	5.55556	0	1	1	0	0	0	0	0	0	22.8076	0.077372	2.19722	0.333333	1	2.51903	0
300061	2015	C41	0.819834	1.60944	1	5.55556	0	0	2	0	0	0	0	1	0.693147	20.538	0.070911	2.19722	0.333333	1	4.95405	0
300279	2015	C38	0.096196	0.693147	0	0	0	0	1	0	0	0	0	1	1.60944	21.0127	0.020037	1.94591	0.428571	0	2.94141	0
000589	2015	C29	0.498433	0.693147	1	5.55556	0	1	1	0	0	0	0	1	0.693147	23.137	-0.02473	2.30259	0.4	0	1.18314	1
002402	2015	C39	0.622696	1.09861	0	0	0	0	1	0	0	0	0	1	1.38629	21.0581	0.05649	2.19722	0.333333	1	5.39784	0
300353	2015	C39	0.140312	1.09861	2	11.1111	0	1	2	0	0	0	0	1	1.38629	21.0759	0.071071	1.79176	0.5	0	4.08076	0
000930	2015	C26	0.188727	1.60944	5	27.7778	1	2	3	7	29.1667	16.6667	41.6667	1	1.09861	22.4546	-0.174801	2.19722	0.333333	0	3.245	1
002593	2015	C36	0.406431	1.09861	2	11.1111	1	0	2	0	0	0	0	1	0.693147	21.8127	0.012082	1.94591	0.428571	1	2.28463	0
300363	2015	C27	0.835972	1.38629	3	16.6667	1	1	2	4	16.6667	8.33333	25	1	1.38629	21.5901	0.049894	2.19722	0.333333	0	2.46615	0
000597	2015	C27	0.179784	1.09861	0	0	0	0	1	0	0	0	0	0	0	22.8857	-0.045426	2.19722	0.444444	0	1.26797	1
300155	2015	C39	0.011184	1.09861	0	0	0	0	1	0	0	0	0	1	1.79176	21.0617	0.025422	1.94591	0.428571	0	4.01937	0
002492	2015	G59	0.006911	0.693147	2	11.1111	1	1	1	0	0	0	0	1	1.09861	21.1391	0.023313	1.94591	0.428571	0	2.8623	0
000063	2015	C39	0.469903	1.60944	6	33.3333	4	2	1	10	41.6667	25	58.3333	1	1.38629	25.5182	0.032938	2.56495	0.384615	0	1.22932	0
300056	2015	C35	0.024385	0.693147	1	5.55556	0	1	1	0	0	0	0	1	1.09861	21.1474	0.059317	2.19722	0.333333	1	3.74476	0
300461	2015	C35	0.233367	0.693147	1	5.55556	0	1	1	0	0	0	0	0	0	19.7158	0.079019	2.19722	0.333333	1	3.78893	0
300137	2015	C40	0.022779	0.693147	0	0	0	0	1	0	0	0	0	1	2.19722	21.2112	0.065022	2.19722	0.333333	1	3.91083	0
002124	2015	C13	0.044437	1.38629	2	11.1111	0	1	2	0	0	0	0	1	0.693147	21.3999	0.055871	1.94591	0.428571	0	2.73751	0
002766	2015	C39	0.332155	0.693147	1	5.55556	0	0	2	0	0	0	0	1	1.09861	21.1085	0.050989	2.07944	0.375	0	2.3798	0
300260	2015	C34	0.3833	1.38629	1	5.55556	0	0	2	0	0	0	0	0	0	20.738	-0.002225	1.94591	0.428571	1	2.27162	0
000012	2015	C30	0.086114	0.693147	6	33.3333	3	2	2	3	12.5	8.33333	16.6667	1	1.60944	23.4742	0.035597	1.60944	0.6	0	1.91822	0
300053	2015	C39	0.010967	0.693147	0	0	0	0	1	0	0	0	0	1	1.60944	21.1275	0.052204	2.19722	0.333333	1	4.90393	0
002151	2015	C39	0.048187	1.09861	0	0	0	0	1	0	0	0	0	1	0.693147	22.0561	0.016682	1.79176	0.5	0	2.53272	0
300012	2015	M74	0.075768	1.09861	0	0	0	0	1	0	0	0	0	1	1.38629	21.359	0.104817	2.19722	0.333333	0	4.71177	0
002341	2015	C26	0.056054	1.09861	0	0	0	0	1	0	0	0	0	1	1.09861	22.014	-0.034317	1.94591	0.428571	0	1.89867	0
002448	2015	C36	0.499076	1.09861	3	16.6667	0	1	3	0	0	0	0	1	1.38629	21.677	0.075881	2.19722	0.333333	0	2.90142	0
300476	2015	C39	0.567723	0.693147	1	5.55556	0	1	1	0	0	0	0	1	1.09861	21.4079	0.077438	1.94591	0.428571	1	1.86481	0
300073	2015	C30	0.225572	0.693147	0	0	0	0	1	0	0	0	0	1	1.09861	21.2776	0.009628	2.19722	0.333333	0	3.9271	1
002659	2015	E48	0.016819	1.09861	2	11.1111	1	1	1	0	0	0	0	1	1.38629	21.6651	0.001114	1.94591	0.428571	1	3.4949	0
300185	2015	C34	0.218325	1.09861	3	16.6667	2	0	2	0	0	0	0	1	0.693147	22.789	0.016566	2.19722	0.333333	0	1.43864	0
300219	2015	C39	0.224881	1.09861	1	5.55556	1	0	1	0	0	0	0	1	1.60944	21.4473	0.091231	1.94591	0.428571	0	3.09995	0
300228	2015	C35	0.179493	1.09861	0	0	0	0	1	0	0	0	0	1	1.09861	22.0703	0.003396	2.07944	0.375	0	2.38796	0
002094	2015	C26	0.365562	1.09861	0	0	0	0	1	0	0	0	0	1	1.38629	21.3745	0.071916	1.94591	0.428571	0	5.80795	0
300482	2015	C27	0.440808	0.693147	0	0	0	0	1	0	0	0	0	1	1.38629	20.4983	0.205566	2.19722	0.333333	0	4.11743	0
000816	2015	C34	0.420104	1.09861	0	0	0	0	1	0	0	0	0	1	0.693147	22.6143	0.000602	1.94591	0.428571	0	1.93508	0
002126	2015	C36	0.270895	1.38629	4	22.2222	1	1	3	0	0	0	0	1	0.693147	22.0905	0.057195	2.19722	0.333333	0	1.94216	0
300014	2015	C38	0.373591	1.09861	0	0	0	0	1	0	0	0	0	1	1.09861	21.6347	0.079442	1.79176	0.5	1	4.92745	0
000506	2015	B09	0.227824	0.693147	3	16.6667	2	1	1	3	12.5	8.33333	16.6667	0	0	21.8989	0.001812	2.19722	0.333333	0	3.26918	0
000157	2015	C35	0.123091	1.94591	7	38.8889	4	2	2	8	33.3333	16.6667	50	1	1.38629	25.2636	0.000972	1.79176	0.5	1	1.00344	0
000338	2015	C36	0.545244	1.60944	10	55.5556	6	2	3	11	45.8333	41.6667	50	1	1.38629	25.4671	0.01824	2.56495	0.384615	1	0.995176	1
002115	2015	C39	0.150267	0.693147	3	16.6667	1	1	2	0	0	0	0	1	1.09861	21.4497	0.009351	2.19722	0.333333	0	3.22609	0
002334	2015	C38	0.253924	0.693147	2	11.1111	0	1	2	0	0	0	0	1	1.09861	21.4339	0.078034	2.19722	0.333333	1	3.26051	0
002392	2015	C30	0.065621	0.693147	1	5.55556	0	1	1	4	16.6667	8.33333	25	0	0	22.2729	-0.010491	2.3979	0.363636	0	1.63981	0
002480	2015	C34	0.005188	1.09861	3	16.6667	1	1	2	0	0	0	0	1	1.09861	22.3562	-0.035724	2.19722	0.333333	0	2.10362	0
000801	2015	C39	0.284458	1.09861	4	22.2222	3	1	1	1	4.16667	8.33333	0	1	1.79176	22.283	0.053443	1.94591	0.428571	1	3.55615	1
000988	2015	C39	0.115463	1.09861	1	5.55556	0	1	1	0	0	0	0	1	0.693147	22.3338	0.03114	1.94591	0.428571	0	4.16873	1
002210	2015	L72	0.243812	0.693147	1	5.55556	0	1	1	0	0	0	0	1	0.693147	23.7897	0.011817	2.19722	0.333333	1	1.472	0
002121	2015	C40	0.067153	1.09861	7	38.8889	3	2	3	2	8.33333	0	16.6667	1	2.07944	23.0567	0.02696	2.19722	0.333333	1	1.64059	0
601126	2015	C38	0.020893	1.09861	5	27.7778	3	2	1	0	0	0	0	1	1.09861	22.441	0.063639	2.07944	0.375	0	2.27537	0
000977	2015	C39	0.072167	1.09861	4	22.2222	2	2	1	1	4.16667	0	8.33333	1	1.94591	22.7799	0.064939	1.79176	0.333333	0	4.52856	1
300131	2015	F51	0.490446	0.693147	0	0	0	0	1	0	0	0	0	1	1.09861	21.645	0.021452	1.94591	0.428571	0	3.07342	0
002486	2015	C18	0.934268	1.38629	3	16.6667	0	1	2	0	0	0	0	0	0	21.1985	-0.067758	2.19722	0.333333	1	3.56849	0
002217	2015	C39	0.163793	1.09861	1	5.55556	0	1	1	0	0	0	0	1	0.693147	22.9375	0.035128	2.19722	0.333333	1	1.53582	0
000703	2015	C28	0.12949	1.09861	4	22.2222	1	1	3	2	8.33333	0	16.6667	1	0.693147	23.9505	0.006243	2.19722	0.333333	1	1.21663	0
300037	2015	C26	0.266028	0.693147	1	5.55556	0	1	1	0	0	0	0	1	1.09861	21.5606	0.067511	2.19722	0.333333	0	3.2421	0
300389	2015	C39	0.8127	1.94591	1	5.55556	0	1	1	0	0	0	0	1	0.693147	20.9987	0.099806	2.19722	0.333333	1	2.51245	0
002517	2015	C19	0.137126	1.38629	3	16.6667	1	2	1	0	0	0	0	1	0.693147	21.027	0.205566	1.60944	0.6	0	8.73275	0
002104	2015	C39	0.018537	0.693147	3	16.6667	0	1	3	1	4.16667	8.33333	0	1	1.79176	21.376	0.205566	2.19722	0.333333	0	9.02161	0
000009	2015	S90	0.1219	1.09861	2	11.1111	0	2	1	0	0	0	0	0	0	23.6199	0.058826	1.94591	0.428571	1	2.13849	0
300198	2015	C29	0.121563	0.693147	2	11.1111	0	2	1	0	0	0	0	1	1.60944	21.4542	0.029262	2.19722	0.333333	1	3.11251	0
300307	2015	C35	0.398564	1.38629	0	0	0	0	1	0	0	0	0	1	0.693147	22.1336	0.023918	2.19722	0.333333	1	3.17561	0
000893	2015	C13	0.258958	1.38629	0	0	0	0	1	0	0	0	0	1	0.693147	22.5719	0.006018	2.07944	0.375	0	1.6473	0
002017	2015	C39	0.314461	1.38629	1	5.55556	0	1	1	0	0	0	0	1	0.693147	21.1592	0.044945	2.3979	0.454545	1	4.74301	1
300195	2015	C35	0.078452	1.60944	0	0	0	0	1	0	0	0	0	1	0.693147	22.0248	0.053978	1.94591	0.428571	0	1.58277	0
603979	2015	B11	0.213016	1.09861	3	16.6667	0	1	3	0	0	0	0	1	1.79176	22.2445	0.051945	2.19722	0.333333	0	1.43854	0
300170	2015	I65	0.102839	1.09861	0	0	0	0	1	0	0	0	0	1	1.79176	21.4692	0.11111	1.60944	0.6	0	6.24599	0
300360	2015	C40	0.071415	0.693147	2	11.1111	0	0	3	0	0	0	0	1	1.38629	21.2058	0.15191	2.19722	0.333333	1	2.43378	0
300171	2015	C35	0.285403	1.09861	0	0	0	0	1	0	0	0	0	1	1.60944	22.125	0.096045	2.19722	0.333333	1	2.9811	0
002260	2015	C38	0.865455	1.94591	1	5.55556	0	1	1	0	0	0	0	1	0.693147	20.5741	-0.027715	2.19722	0.333333	0	14.5307	0
002658	2015	C40	0.009282	0.693147	2	11.1111	1	1	1	0	0	0	0	1	2.3979	21.3184	0.152916	1.94591	0.428571	1	4.86571	0
002531	2015	C38	0.573182	1.09861	3	16.6667	0	1	3	0	0	0	0	1	1.38629	22.2587	0.07968	1.79176	0.5	1	2.92931	0
000566	2015	C27	0.029419	1.09861	2	11.1111	1	1	1	0	0	0	0	1	1.38629	22.3089	0.046214	2.19722	0.333333	0	4.46376	0
002303	2015	C22	0.224736	1.09861	0	0	0	0	1	0	0	0	0	1	1.94591	21.8947	0.070148	1.60944	0.6	1	3.26188	0
002171	2015	C32	0.002664	0.693147	1	5.55556	0	1	1	0	0	0	0	1	1.38629	21.766	0.030681	1.79176	0.5	1	3.29876	0
300369	2015	I65	0.078844	1.79176	1	5.55556	0	1	1	0	0	0	0	1	0.693147	21.4807	0.115302	1.94591	0.428571	1	3.14594	0
002188	2015	C39	0.486175	0.693147	2	11.1111	0	1	2	0	0	0	0	1	1.38629	21.5262	0.008266	2.19722	0.333333	0	3.64033	0
002047	2015	E50	0.043427	1.38629	2	11.1111	0	0	3	0	0	0	0	1	0.693147	22.6542	0.063793	2.19722	0.333333	1	1.90932	0
002398	2015	M74	0.002621	0.693147	1	5.55556	0	1	1	0	0	0	0	1	1.38629	21.6306	0.083373	2.07944	0.375	1	2.11353	0
300325	2015	C29	0.062775	0.693147	0	0	0	0	1	0	0	0	0	1	1.38629	21.4877	0.032894	2.19722	0.333333	0	3.68361	0
000676	2015	C38	0.770427	0.693147	1	5.55556	0	1	1	0	0	0	0	0	0	19.7158	-0.008965	1.60944	0.4	1	17.7288	0
300252	2015	C38	0.191255	1.79176	0	0	0	0	1	0	0	0	0	1	0.693147	21.5753	0.071405	1.94591	0.428571	0	5.2892	0
002019	2015	C27	0.220726	0.693147	3	16.6667	1	1	2	4	16.6667	8.33333	25	0	0	22.2377	0.091852	1.94591	0.428571	1	2.39852	0
002218	2015	C38	0.286703	1.79176	2	11.1111	1	1	1	0	0	0	0	1	0.693147	22.1698	0.008346	2.19722	0.333333	0	1.76447	0
002278	2015	C35	0.39187	1.38629	0	0	0	0	1	0	0	0	0	0	0	21.2815	0.008115	2.19722	0.333333	0	3.88429	0
300083	2015	C39	0.22792	1.09861	0	0	0	0	1	0	0	0	0	1	1.60944	22.8949	-0.075235	1.94591	0.428571	0	1.7672	0
300341	2015	C38	0.548764	1.79176	0	0	0	0	1	0	0	0	0	0	0	20.7671	0.092831	1.60944	0.4	0	5.20768	0
002123	2015	C38	0.037525	1.09861	2	11.1111	0	1	2	0	0	0	0	1	1.60944	22.7166	0.019603	2.19722	0.333333	1	2.2402	0
000726	2015	C17	0.583643	1.79176	12	72.2222	7	2	4	11	45.8333	41.6667	50	1	1.09861	22.9306	0.083024	2.56495	0.384615	1	1.40657	0
600138	2015	L72	0.017125	1.09861	3	16.6667	0	2	2	0	0	0	0	1	1.09861	22.9803	0.04954	2.3979	0.363636	0	2.10471	1
002597	2015	C26	0.088207	0.693147	3	16.6667	0	1	3	4	16.6667	8.33333	25	0	0	22.0146	0.052456	2.19722	0.333333	0	2.08147	0
002196	2015	C35	0.410525	0.693147	1	5.55556	0	1	1	0	0	0	0	1	1.38629	21.7388	0.028396	2.07944	0.375	0	1.76861	0
002326	2015	C26	0.652364	0.693147	3	16.6667	2	1	1	4	16.6667	8.33333	25	0	0	21.9579	0.048138	2.19722	0.333333	0	3.8852	0
300269	2015	C39	0.327628	1.60944	0	0	0	0	1	0	0	0	0	1	0.693147	21.9049	0.084424	2.19722	0.444444	1	2.53534	0
002616	2015	C38	0.528832	0.693147	4	22.2222	1	1	3	0	0	0	0	1	1.38629	21.7894	0.038711	1.79176	0.5	0	2.28101	0
000928	2015	E48	0.28228	1.09861	2	11.1111	1	1	1	0	0	0	0	1	0.693147	23.3219	0.039296	1.94591	0.571429	0	1.4054	1
300242	2015	C38	0.088329	0.693147	0	0	0	0	1	0	0	0	0	1	1.94591	21.6673	0.038359	2.19722	0.333333	1	2.97545	0
000599	2015	C29	0.455023	0.693147	1	5.55556	0	0	2	0	0	0	0	1	1.09861	22.499	0.010807	2.07944	0.375	0	1.65018	1
002556	2015	F52	0.140294	0.693147	1	5.55556	0	1	1	0	0	0	0	1	1.09861	22.505	0.032668	2.19722	0.333333	1	2.06782	0
300284	2015	M74	0.007985	0.693147	0	0	0	0	1	0	0	0	0	1	1.09861	22.4181	0.069696	1.94591	0.428571	0	1.99539	0
002610	2015	C38	0.340122	1.38629	1	5.55556	0	1	1	0	0	0	0	1	0.693147	23.2231	0.011548	2.19722	0.333333	1	1.50002	0
002101	2015	C36	0.393407	0.693147	5	27.7778	2	1	3	0	0	0	0	1	1.38629	21.7391	0.048431	2.19722	0.333333	0	2.76329	1
002288	2015	C39	0.304688	0.693147	1	5.55556	0	1	1	3	12.5	8.33333	16.6667	0	0	21.6039	-0.067337	2.19722	0.333333	1	3.56489	0
002696	2015	A04	0.427566	0.693147	2	11.1111	0	1	2	2	8.33333	8.33333	8.33333	0	0	21.3578	0.034118	1.60944	0.4	1	2.76282	0
002090	2015	C38	0.014636	0.693147	5	27.7778	2	1	3	0	0	0	0	1	1.38629	21.695	0.064781	2.19722	0.333333	0	3.47678	0
002158	2015	C34	0.073386	1.38629	1	5.55556	0	1	1	0	0	0	0	0	0	21.547	0.088462	2.19722	0.333333	1	2.84502	0
002049	2015	C39	0.179723	1.09861	1	5.55556	0	1	1	0	0	0	0	1	1.79176	22.1414	0.087239	2.07944	0.375	0	8.93766	1
002343	2015	R86	0.009922	0.693147	3	16.6667	2	1	1	0	0	0	0	1	1.38629	21.7862	0.101141	2.19722	0.333333	1	3.91057	0
002282	2015	C34	0.549224	1.60944	1	5.55556	1	0	1	0	0	0	0	0	0	20.7586	0.006437	2.19722	0.333333	0	3.45303	0
300166	2015	I65	0.013232	0.693147	0	0	0	0	1	0	0	0	0	1	1.60944	21.7635	0.098088	1.79176	0.5	1	4.48411	0
002315	2015	I64	0.155832	1.38629	0	0	0	0	1	0	0	0	0	0	0	21.6211	0.067637	2.19722	0.333333	1	2.93302	0
002036	2015	C18	0.418939	0.693147	0	0	0	0	1	0	0	0	0	1	1.79176	21.7762	0.069756	1.94591	0.428571	1	3.5148	0
002635	2015	C39	0.694302	1.38629	8	44.4444	6	1	2	7	29.1667	16.6667	41.6667	1	1.60944	21.8507	0.111466	2.19722	0.333333	0	2.29679	0
300460	2015	C39	0.891279	0.693147	2	11.1111	0	1	2	2	8.33333	8.33333	8.33333	0	0	20.575	0.055139	1.94591	0.428571	1	2.56779	0
000159	2015	F51	0.000565	1.38629	1	5.55556	0	1	1	0	0	0	0	0	0	21.8047	0.020305	2.19722	0.333333	0	1.77762	0
300017	2015	I65	0.108504	1.09861	2	11.1111	0	2	1	0	0	0	0	1	2.07944	21.9777	0.205566	1.94591	0.428571	1	9.10903	0
601106	2015	C35	0.004699	0.693147	2	11.1111	1	1	1	4	16.6667	33.3333	0	1	1.60944	24.3626	-0.046489	2.07944	0.6	0	1.97256	1
002425	2015	C18	0.333085	0.693147	0	0	0	0	1	0	0	0	0	1	1.60944	21.7051	0.022527	2.19722	0.333333	0	4.41648	0
000881	2015	S90	0.293025	1.79176	4	22.2222	1	2	2	0	0	0	0	1	0.693147	22.3176	-0.174801	2.07944	0.5	0	2.01965	0
002497	2015	C26	0.075596	1.38629	2	11.1111	1	1	1	0	0	0	0	0	0	21.7857	0.044036	2.19722	0.333333	0	2.58902	0
002137	2015	C39	0.29423	0.693147	2	11.1111	1	1	1	0	0	0	0	1	1.38629	21.0107	0.019183	2.19722	0.6	0	5.06153	0
002676	2015	C29	0.112715	0.693147	1	5.55556	0	1	1	3	12.5	8.33333	16.6667	0	0	21.2054	0.00101	2.19722	0.333333	1	4.36232	0
601238	2015	C36	0.000544	1.09861	6	33.3333	4	2	1	0	0	0	0	0	0	24.9304	0.061846	2.70805	0.333333	0	2.03343	1
300323	2015	C39	0.04628	0.693147	1	5.55556	0	1	1	0	0	0	0	1	1.38629	22.1619	-0.02401	2.19722	0.333333	0	2.23416	0
300278	2015	C35	0.482423	1.38629	0	0	0	0	1	0	0	0	0	0	0	21.9017	0.038549	1.94591	0.428571	0	2.38067	0
300100	2015	C36	0.210239	0.693147	0	0	0	0	1	0	0	0	0	1	1.38629	22.1259	0.06384	2.19722	0.333333	1	2.71291	0
002311	2015	C13	0.149527	1.60944	0	0	0	0	1	0	0	0	0	1	0.693147	22.8255	0.09992	1.94591	0.428571	1	2.97299	0
002466	2015	C26	0.155665	1.38629	8	44.4444	3	1	4	9	37.5	25	50	1	1.79176	22.7403	0.062416	1.94591	0.428571	0	3.74859	0
002690	2015	C35	0.229786	0.693147	1	5.55556	0	1	1	0	0	0	0	1	1.60944	21.4994	0.141639	1.94591	0.428571	0	6.63405	0
002342	2015	C33	0.182908	1.38629	4	22.2222	1	1	3	0	0	0	0	0	0	22.0788	0.006851	1.94591	0.428571	0	2.08236	0
002437	2015	C27	0.002346	0.693147	1	5.55556	0	1	1	6	25	8.33333	41.6667	0	0	22.8417	0.10589	2.19722	0.333333	0	3.17653	0
002512	2015	C39	0.07181	0.693147	4	22.2222	1	1	3	5	20.8333	8.33333	33.3333	0	0	22.3388	0.041082	1.94591	0.428571	0	2.6839	0
300124	2015	C38	0.021005	1.60944	5	27.7778	3	2	1	7	29.1667	16.6667	41.6667	1	1.60944	22.5061	0.157088	2.19722	0.333333	1	5.37098	0
000070	2015	C38	0.061334	0.693147	1	5.55556	0	1	1	0	0	0	0	1	1.94591	22.1007	-0.086712	2.19722	0.333333	0	2.79996	1
002386	2015	C26	0.02736	0.693147	7	38.8889	4	1	2	7	29.1667	25	33.3333	0	0	23.3237	-0.000641	2.3979	0.363636	0	1.07097	1
002029	2015	C18	0.002363	0.693147	1	5.55556	0	1	1	0	0	0	0	1	1.09861	22.7244	0.039135	2.19722	0.444444	0	1.7099	0
002345	2015	C41	0.007618	0.693147	2	11.1111	0	1	2	0	0	0	0	1	1.38629	22.1994	0.058498	2.19722	0.333333	0	3.63158	0
600755	2015	F51	0.249675	1.38629	4	22.2222	2	2	1	0	0	0	0	1	0.693147	24.3882	0.026149	2.19722	0.333333	0	1.16644	1
000701	2015	F51	0.12548	0.693147	3	16.6667	1	2	1	0	0	0	0	1	1.09861	23.3766	0.009868	2.19722	0.333333	0	1.22735	1
002179	2015	C39	0.050285	0.693147	8	44.4444	6	2	1	1	4.16667	0	8.33333	1	1.79176	22.7333	0.088051	2.19722	0.333333	1	3.44246	1
002649	2015	I65	0.635394	2.30259	3	16.6667	1	1	2	2	8.33333	8.33333	8.33333	0	0	21.5852	0.08089	1.94591	0.428571	0	3.56579	0
002455	2015	C26	0.377511	0.693147	2	11.1111	1	1	1	4	16.6667	8.33333	25	0	0	21.3608	0.03005	1.94591	0.428571	0	2.43921	0
600697	2015	F52	0.000467	0.693147	1	5.55556	0	1	1	0	0	0	0	1	1.09861	23.4768	0.037556	2.19722	0.333333	0	1.19924	1
002498	2015	C38	0.022472	0.693147	7	38.8889	3	2	3	6	25	8.33333	41.6667	0	0	22.5502	0.055323	2.07944	0.375	0	4.3148	0
002340	2015	C42	0.096509	1.38629	7	38.8889	5	2	1	7	29.1667	8.33333	50	1	2.3979	23.4921	0.015886	1.79176	0.333333	1	1.77145	0
002408	2015	C26	0.077033	0.693147	1	5.55556	1	0	1	1	4.16667	0	8.33333	1	1.79176	22.8088	0.025673	2.19722	0.333333	0	1.5896	0
002664	2015	C36	0.206427	0.693147	4	22.2222	1	1	3	0	0	0	0	1	1.94591	21.7318	0.088622	2.19722	0.333333	0	4.76559	0
002308	2015	C39	0.02642	0.693147	0	0	0	0	1	0	0	0	0	1	2.19722	21.7817	0.045908	2.19722	0.333333	0	7.39399	0
000158	2015	C17	0.183699	0.693147	2	11.1111	0	1	2	0	0	0	0	1	1.09861	23.1159	0.030157	2.3979	0.363636	0	2.05624	1
002130	2015	C39	0.137986	0.693147	1	5.55556	0	1	1	0	0	0	0	1	1.60944	22.0242	0.179108	1.94591	0.428571	0	3.09987	0
300263	2015	C34	0.031209	0.693147	0	0	0	0	1	0	0	0	0	1	1.94591	22.01	0.05725	2.19722	0.333333	0	2.50108	0
300003	2015	C35	0.161211	0.693147	0	0	0	0	1	0	0	0	0	1	1.38629	22.7684	0.103114	1.79176	0.5	1	3.84258	0
300129	2015	C38	0.121926	0.693147	4	22.2222	1	1	3	6	25	8.33333	41.6667	0	0	21.8579	0.057562	2.3979	0.363636	0	1.98501	0
002376	2015	C39	0.393659	0.693147	2	11.1111	0	1	2	0	0	0	0	1	2.30259	21.8503	0.069091	2.19722	0.333333	0	3.66964	1
300315	2015	I65	0.173212	1.38629	1	5.55556	0	1	1	0	0	0	0	0	0	22.7874	0.077696	2.19722	0.333333	1	3.3329	0
300168	2015	I65	0.004403	0.693147	1	5.55556	0	1	1	0	0	0	0	1	2.07944	22.3478	0.052081	1.94591	0.428571	1	7.13751	0
002510	2015	C36	0.329482	0.693147	5	27.7778	3	1	2	0	0	0	0	1	1.60944	22.0365	0.046032	2.3979	0.363636	0	2.14354	0
600703	2015	C39	0.134516	1.09861	3	16.6667	0	1	3	0	0	0	0	1	2.48491	23.7572	0.09247	1.94591	0.428571	0	3.05461	0
002153	2015	I65	0.087059	0.693147	2	11.1111	0	2	1	0	0	0	0	1	1.79176	22.3866	0.096216	1.79176	0.5	1	5.26045	0
000967	2015	C38	0.027965	0.693147	2	11.1111	1	1	1	0	0	0	0	1	1.79176	22.4203	0.026884	1.94591	0.428571	0	1.99057	0
300207	2015	C38	0.392271	0.693147	3	16.6667	2	1	1	0	0	0	0	1	1.94591	22.4657	0.063078	1.79176	0.5	1	2.84537	0
002738	2015	M74	0.868295	2.07944	2	11.1111	1	1	1	0	0	0	0	0	0	20.4702	0.057114	2.19722	0.333333	0	3.29398	0
300179	2015	C30	0.540122	0.693147	5	27.7778	1	2	3	4	16.6667	8.33333	25	0	0	20.5675	0.050023	2.19722	0.333333	1	4.5193	0
002665	2015	C38	0.02425	0.693147	2	11.1111	1	1	1	0	0	0	0	1	1.94591	22.3087	0.036836	2.19722	0.333333	0	3.79926	0
002684	2015	C38	0.587966	0.693147	1	5.55556	0	1	1	5	20.8333	8.33333	33.3333	0	0	21.1925	-0.00031	1.94591	0.428571	1	4.33777	0
300157	2015	B11	0.391411	1.60944	0	0	0	0	1	0	0	0	0	0	0	22.078	0.037804	2.07944	0.375	0	1.97588	0
300367	2015	C39	0.000467	0.693147	0	0	0	0	1	0	0	0	0	1	2.19722	22.023	0.102916	2.19722	0.333333	0	3.57578	0
001696	2015	C37	0.375702	0.693147	0	0	0	0	1	0	0	0	0	1	1.60944	22.5942	0.072133	2.30259	0.333333	0	2.40664	0
000902	2015	C26	0.034721	0.693147	2	11.1111	1	1	1	0	0	0	0	1	1.60944	22.665	0.127972	2.19722	0.333333	0	1.84623	0
002031	2015	C35	0.183924	1.60944	1	5.55556	0	1	1	0	0	0	0	0	0	22.1978	0.03117	2.19722	0.333333	0	2.76988	0
002074	2015	C38	0.001839	0.693147	1	5.55556	0	1	1	0	0	0	0	1	1.94591	22.6274	0.125654	2.07944	0.375	1	2.11663	0
300145	2015	C34	0.089584	0.693147	0	0	0	0	1	0	0	0	0	1	2.07944	22.4028	0.076041	2.19722	0.333333	0	2.22264	0
002204	2015	C35	0.357437	1.38629	1	5.55556	0	1	1	0	0	0	0	0	0	23.564	0.000335	2.19722	0.444444	0	1.18254	1
002165	2015	C26	0.303878	0.693147	6	33.3333	4	2	1	6	25	16.6667	33.3333	0	0	21.3069	0.060796	2.19722	0.333333	0	3.00181	0
000671	2015	K70	0.001721	0.693147	3	16.6667	1	2	1	0	0	0	0	1	1.09861	24.9742	0.029771	1.94591	0.428571	0	1.25825	0
002236	2015	C39	0.359766	2.3979	6	33.3333	2	2	3	8	33.3333	16.6667	50	1	2.70805	23.1659	0.141701	1.94591	0.428571	1	2.79427	0
002769	2015	L72	0.128132	0.693147	0	0	0	0	1	0	0	0	0	1	1.38629	24.097	0.006633	2.19722	0.333333	0	1.09153	0
000060	2015	C32	0.609369	1.38629	12	83.3333	8	3	4	18	70.8333	66.6667	83.3333	1	1.94591	23.4885	0.017324	2.30259	0.4	0	2.35813	1
300068	2015	C38	0.187905	0.693147	2	11.1111	1	1	1	0	0	0	0	1	2.19722	22.6594	0.047339	2.19722	0.333333	0	1.90014	0
000555	2015	I65	0.014373	0.693147	1	5.55556	0	1	1	0	0	0	0	1	1.79176	22.7209	0.054009	2.30259	0.4	0	2.22334	0
002715	2015	C36	0.54478	0.693147	5	27.7778	2	1	3	5	20.8333	8.33333	33.3333	0	0	20.3917	-0.045208	2.19722	0.333333	0	3.51529	0
601668	2015	E48	0.069362	1.09861	1	5.55556	0	1	1	0	0	0	0	1	1.60944	25.9664	0.036051	1.60944	0.6	1	0.995176	1
300133	2015	R86	0.011629	0.693147	2	11.1111	1	1	1	0	0	0	0	1	2.19722	22.8216	0.075852	1.94591	0.428571	0	3.08957	0
002528	2015	C39	0.770896	1.94591	1	5.55556	0	1	1	0	0	0	0	0	0	21.8058	0.024655	1.94591	0.428571	0	2.77331	0
002716	2015	C32	0.076766	0.693147	10	55.5556	5	1	4	9	37.5	33.3333	41.6667	0	0	22.5452	0.019924	2.07944	0.375	0	1.36538	0
002579	2015	C39	0.246819	0.693147	4	22.2222	1	1	3	6	25	8.33333	41.6667	0	0	20.9554	0.025178	1.79176	0.333333	1	4.84183	0
601012	2015	C30	0.287021	0.693147	0	0	0	0	1	0	0	0	0	1	2.19722	23.0465	0.06252	2.19722	0.333333	0	2.66075	0
300418	2015	I64	0.739827	1.94591	3	16.6667	1	2	1	0	0	0	0	0	0	22.0813	0.151319	1.94591	0.428571	1	3.72153	0
600592	2015	C34	0.420278	0.693147	6	33.3333	5	1	1	9	37.5	25	50	0	0	21.7542	0.011372	2.19722	0.333333	0	2.48401	1
002442	2015	C26	0.155497	0.693147	7	38.8889	4	1	3	10	41.6667	33.3333	50	0	0	21.7637	-0.027517	2.30259	0.4	0	2.32532	0
600458	2015	C29	0.420217	1.60944	6	33.3333	3	1	3	0	0	0	0	0	0	23.2947	0.021874	2.70805	0.333333	0	1.53252	1
002555	2015	C36	0.076377	1.79176	1	5.55556	0	1	1	0	0	0	0	0	0	22.2544	0.205566	2.19722	0.444444	0	2.53513	0
300132	2015	C26	0.451224	0.693147	3	16.6667	1	1	2	7	29.1667	25	33.3333	0	0	20.6206	0.01114	1.60944	0.4	0	3.56473	0
002098	2015	C41	0.198953	0.693147	9	50	5	2	3	9	37.5	25	50	0	0	21.1132	0.05043	2.19722	0.333333	0	2.69063	0
002349	2015	C27	0.096967	0.693147	7	38.8889	3	1	3	11	45.8333	41.6667	50	0	0	21.642	0.037263	2.19722	0.333333	0	3.42365	1
601608	2015	C35	0.42764	1.79176	4	22.2222	1	1	3	0	0	0	0	0	0	23.7565	0.003047	1.94591	0.428571	0	1.94039	1
002249	2015	C38	0.435131	2.19722	8	44.4444	4	2	3	10	41.6667	16.6667	66.6667	1	2.19722	22.7522	0.053537	2.19722	0.444444	0	2.31226	0
300017	2016	I65	0.142295	1.60944	1	5.55556	0	1	1	0	0	0	0	1	3.09104	22.8823	0.205154	1.94591	0.428571	1	3.67381	0
600362	2016	C32	0.115375	1.60944	7	38.8889	3	2	2	0	0	0	0	1	2.30259	25.1936	0.010622	2.3979	0.363636	0	1.06247	1
601668	2016	E48	0.082919	0.693147	8	44.4444	6	2	1	11	45.8333	41.6667	50	1	2.30259	26.0627	0.03338	1.79176	0.571429	0	0.982086	1
300118	2016	C39	0.376839	1.94591	1	5.55556	0	1	1	0	0	0	0	1	1.79176	23.0223	0.078668	2.19722	0.333333	0	1.49694	0
002174	2016	I64	0.501105	2.19722	1	5.55556	0	1	1	0	0	0	0	1	1.60944	22.2717	0.156537	2.19722	0.333333	1	2.38502	0
002055	2016	C39	0.338878	2.19722	1	5.55556	0	1	1	0	0	0	0	1	1.60944	22.6748	-0.002159	1.94591	0.428571	0	2.13487	0
002332	2016	C27	0.159513	0.693147	5	27.7778	4	1	1	7	29.1667	16.6667	41.6667	1	1.60944	22.0099	0.041479	2.19722	0.333333	1	2.15832	1
002555	2016	I64	0.142411	1.79176	1	5.55556	0	1	1	0	0	0	0	1	1.60944	22.5774	0.206818	2.19722	0.444444	0	2.37789	0
002557	2016	C13	0.050411	0.693147	6	33.3333	3	2	2	5	20.8333	8.33333	33.3333	1	1.94591	22.1631	0.08159	1.94591	0.428571	1	2.21108	0
002097	2016	C35	0.317032	2.07944	2	11.1111	0	1	2	2	8.33333	8.33333	8.33333	1	1.60944	23.043	0.011418	1.94591	0.428571	0	1.28279	0
002152	2016	C34	0.10363	1.79176	2	11.1111	1	1	1	0	0	0	0	1	1.60944	23.2004	0.090954	2.07944	0.375	1	1.85364	1
000012	2016	C30	0.105664	0.693147	5	27.7778	2	2	2	6	25	16.6667	33.3333	1	1.94591	23.5651	0.049284	1.94591	0.428571	1	1.63129	0
000726	2016	C17	0.61017	1.79176	11	61.1111	7	2	3	17	70.8333	66.6667	75	1	0.693147	22.9647	0.092233	2.56495	0.384615	1	1.29223	0
002410	2016	I65	0.059225	1.79176	1	5.55556	0	1	1	0	0	0	0	1	1.60944	22.2254	0.115462	2.19722	0.333333	0	3.2973	0
300269	2016	L72	0.191887	1.60944	1	5.55556	0	1	1	0	0	0	0	1	1.94591	22.7288	0.075455	2.30259	0.333333	1	1.50416	0
603328	2016	C39	0.85969	0.693147	9	50	4	1	4	11	45.8333	33.3333	58.3333	1	1.09861	22.4805	0.106948	1.94591	0.428571	1	1.37961	0
002225	2016	C30	0.155817	1.38629	12	72.2222	7	2	4	11	45.8333	33.3333	58.3333	0	0	22.2665	-0.035881	2.19722	0.333333	0	1.50848	0
600166	2016	C36	0.177794	2.3979	9	50	4	2	3	6	25	8.33333	41.6667	1	1.38629	24.7106	0.010596	2.70805	0.352941	0	1.02864	1
300369	2016	I65	0.085857	1.79176	1	5.55556	0	1	1	0	0	0	0	1	1.79176	21.7207	0.09082	1.94591	0.428571	1	2.38412	0
300252	2016	C38	0.250193	1.79176	1	5.55556	0	1	1	0	0	0	0	1	1.60944	22.1253	0.067946	1.94591	0.428571	0	2.61299	0
000626	2016	F51	0.248514	0.693147	1	5.55556	0	1	1	0	0	0	0	0	0	23.2356	0.052814	2.48491	0.416667	0	1.6335	0
300520	2016	I65	0.1365	0.693147	1	5.55556	0	1	1	0	0	0	0	1	3.63759	20.7566	0.072331	2.19722	0.333333	1	2.57588	0
000918	2016	K70	0.008262	0.693147	2	11.1111	1	1	1	0	0	0	0	0	0	24.2954	0.007745	2.19722	0.333333	0	1.26763	0
002210	2016	L72	0.234165	0.693147	1	5.55556	0	1	1	0	0	0	0	0	0	23.7031	0.077117	2.19722	0.333333	0	1.54811	0
002426	2016	C39	0.252751	1.60944	3	16.6667	1	1	2	0	0	0	0	1	1.79176	23.5118	0.011487	1.60944	0.4	0	1.6978	0
300015	2016	Q83	0.034517	0.693147	1	5.55556	0	1	1	4	16.6667	8.33333	25	1	2.07944	22.1259	0.154894	1.94591	0.428571	0	6.23728	0
000930	2016	C26	0.144322	1.60944	1	5.55556	0	1	1	0	0	0	0	1	1.79176	22.4161	0.024044	2.19722	0.333333	0	3.07099	1
002716	2016	C32	0.047841	0.693147	2	11.1111	1	1	1	10	41.6667	41.6667	41.6667	1	1.09861	22.7774	0.020411	2.19722	0.333333	0	1.68868	0
000932	2016	C31	0.075762	0.693147	7	38.8889	4	1	2	9	37.5	25	50	1	1.38629	24.9852	-0.021065	2.19722	0.444444	0	1.12654	1
002314	2016	K70	0.038819	0.693147	1	5.55556	0	1	1	0	0	0	0	0	0	23.4122	0.045324	2.19722	0.333333	0	1.20866	1
300026	2016	C27	0.075522	0.693147	6	33.3333	2	1	3	5	20.8333	8.33333	33.3333	1	1.94591	22.7086	0.096129	2.19722	0.333333	0	2.05114	0
002011	2016	C34	0.120977	1.60944	2	11.1111	1	1	1	0	0	0	0	1	1.60944	23.1896	0.007262	2.19722	0.333333	0	1.32682	0
600029	2016	G56	0.264932	1.09861	2	11.1111	2	0	1	13	54.1667	58.3333	50	1	2.19722	26.0239	0.030432	2.3979	0.454545	0	1.05071	1
002769	2016	L72	0.087442	0.693147	0	0	0	0	1	0	0	0	0	0	0	23.447	0.008595	2.19722	0.333333	0	1.21373	0
601766	2016	C37	0.082934	1.60944	6	33.3333	4	2	1	4	16.6667	16.6667	16.6667	1	1.79176	26.0627	0.042799	2.07944	0.571429	0	1.3545	1
601898	2016	B06	0.013871	0.693147	6	33.3333	4	2	1	11	45.8333	41.6667	50	1	1.09861	26.0627	0.011754	2.07944	0.375	0	0.956206	1
002429	2016	C39	0.320549	0.693147	4	22.2222	1	1	3	0	0	0	0	0	0	23.2325	0.032596	2.07944	0.375	0	1.73303	0
002544	2016	I65	0.068976	1.38629	10	55.5556	4	2	4	8	33.3333	16.6667	50	0	0	22.0575	0.028766	2.30259	0.4	0	4.44185	1
000876	2016	C13	0.083585	0.693147	8	44.4444	5	2	2	8	33.3333	8.33333	58.3333	1	1.38629	24.3445	0.086291	2.07944	0.375	0	1.17757	0
002601	2016	C26	0.416633	1.38629	12	66.6667	6	2	4	16	66.6667	58.3333	75	1	0.693147	23.6163	0.038582	2.19722	0.333333	0	1.21072	0
000572	2016	C36	0.000419	0.693147	1	5.55556	0	1	1	0	0	0	0	0	0	23.6246	0.000729	2.19722	0.333333	1	0.956206	0
002739	2016	R86	0.240435	1.79176	4	22.2222	1	2	2	3	12.5	0	25	1	1.79176	23.6725	0.079182	1.60944	0.4	0	1.96164	0
002354	2016	I64	0.403673	1.60944	2	11.1111	1	1	1	0	0	0	0	1	1.60944	22.7234	0.074248	2.19722	0.333333	1	2.00081	0
600835	2016	C34	0.024008	0.693147	4	22.2222	3	1	1	1	4.16667	0	8.33333	0	0	24.1809	0.078372	2.19722	0.333333	1	1.23404	1
000657	2016	C32	0.246799	0.693147	2	11.1111	1	1	1	0	0	0	0	0	0	22.6519	0.007807	2.19722	0.333333	0	1.31483	1
002556	2016	F52	0.100678	0.693147	1	5.55556	0	1	1	0	0	0	0	0	0	22.6499	0.017254	2.19722	0.333333	0	1.71976	0
000908	2016	C27	0.033549	0.693147	2	11.1111	1	1	1	0	0	0	0	0	0	22.3592	0.090503	2.3979	0.363636	1	1.69979	0
002547	2016	C33	0.305256	2.07944	1	5.55556	0	1	1	2	8.33333	8.33333	8.33333	1	1.60944	22.4174	0.038103	1.79176	0.333333	1	1.9118	0
000507	2016	G55	0.076829	0.693147	0	0	0	0	1	0	0	0	0	0	0	22.4674	0.021477	2.19722	0.333333	0	1.34886	1
000096	2016	F51	0.000419	0.693147	1	5.55556	0	1	1	0	0	0	0	0	0	21.6111	0.127754	2.3979	0.363636	0	3.1939	1
002293	2016	C17	0.013945	0.693147	2	11.1111	1	1	1	0	0	0	0	0	0	22.1603	0.088082	2.19722	0.333333	0	2.55346	0
600755	2016	F51	0.231023	1.60944	3	16.6667	2	1	1	0	0	0	0	1	1.38629	24.7265	0.029147	2.19722	0.333333	0	0.956206	1
002397	2016	C17	0.001536	0.693147	4	22.2222	1	1	3	0	0	0	0	0	0	21.6375	0.044428	2.3979	0.363636	0	1.78585	0
002516	2016	C17	0.007091	0.693147	1	5.55556	0	1	1	0	0	0	0	0	0	22.6667	0.04431	2.19722	0.333333	1	1.31975	0
300296	2016	C39	0.413219	2.30259	4	22.2222	0	2	3	6	25	16.6667	33.3333	1	2.56495	22.8293	0.098724	2.19722	0.333333	1	2.33928	0
002478	2016	C33	0.281626	0.693147	1	5.55556	0	1	1	0	0	0	0	0	0	22.0926	0.032875	2.19722	0.333333	0	1.4056	0
002708	2016	C36	0.061958	0.693147	1	5.55556	0	1	1	0	0	0	0	0	0	21.5949	0.036712	2.3979	0.363636	0	1.56051	0
000881	2016	S90	0.018502	1.79176	5	27.7778	2	2	2	2	8.33333	8.33333	8.33333	1	1.38629	23.1298	0.046731	2.07944	0.5	0	1.28926	1
000976	2016	C28	0.026558	0.693147	1	5.55556	0	1	1	0	0	0	0	0	0	22.2285	0.010869	2.19722	0.333333	0	1.97936	0
002437	2016	C27	0.001389	0.693147	2	11.1111	1	1	1	1	4.16667	0	8.33333	0	0	22.8827	0.08577	2.19722	0.333333	0	2.59158	0
002666	2016	C26	0.000896	0.693147	1	5.55556	0	1	1	0	0	0	0	0	0	21.9432	0.043902	2.19722	0.333333	0	1.6148	0
002381	2016	C29	0.19552	0.693147	2	11.1111	1	1	1	0	0	0	0	0	0	21.6096	0.016598	2.3979	0.363636	0	1.67052	0
300207	2016	C38	0.215104	1.38629	2	11.1111	1	1	1	0	0	0	0	1	2.63906	22.843	0.065905	1.60944	0.4	1	2.02207	0
002194	2016	C39	0.185284	1.38629	2	11.1111	0	1	2	5	20.8333	33.3333	8.33333	0	0	21.6596	-0.065491	2.07944	0.375	1	2.90318	0
300257	2016	C34	0.177592	0.693147	2	11.1111	1	1	1	0	0	0	0	0	0	22.3386	0.021807	1.94591	0.428571	0	3.13308	0
600119	2016	G54	0.064272	0.693147	0	0	0	0	1	0	0	0	0	0	0	21.7967	0.059124	2.19722	0.333333	0	2.67078	1
002163	2016	E50	0.137122	0.693147	1	5.55556	0	1	1	0	0	0	0	0	0	22.635	-0.011812	2.19722	0.333333	1	1.96787	1
002490	2016	C35	0.217062	0.693147	1	5.55556	0	1	1	0	0	0	0	0	0	22.4763	-0.111966	2.19722	0.333333	0	1.3719	0
002325	2016	E50	0.003822	0.693147	5	27.7778	2	1	3	4	16.6667	8.33333	25	1	1.79176	22.942	0.01492	1.94591	0.428571	0	1.51186	0
000065	2016	E48	0.723777	2.07944	5	27.7778	2	2	2	4	16.6667	8.33333	25	1	1.38629	23.2204	0.050319	2.19722	0.333333	0	1.65818	1
300057	2016	C32	0.435891	0.693147	0	0	0	0	1	0	0	0	0	0	0	22.2433	0.020667	2.19722	0.333333	1	1.45506	0
300157	2016	B11	0.290614	1.60944	1	5.55556	0	1	1	0	0	0	0	1	1.38629	22.4717	0.021705	2.07944	0.375	0	1.35661	0
002493	2016	C28	0.151165	0.693147	5	27.7778	2	1	2	3	12.5	8.33333	16.6667	0	0	24.4281	0.050107	2.19722	0.333333	0	1.48195	0
002623	2016	C30	0.213928	0.693147	2	11.1111	1	1	1	0	0	0	0	0	0	22.1773	0.004938	2.19722	0.333333	1	2.04093	0
300105	2016	C38	0.002127	0.693147	1	5.55556	0	1	1	0	0	0	0	0	0	21.6593	-0.065071	2.19722	0.444444	0	2.13635	1
300209	2016	I65	0.257237	0.693147	1	5.55556	0	1	1	0	0	0	0	0	0	21.62	0.052246	1.94591	0.428571	0	2.54546	0
002341	2016	C26	0.049236	1.38629	1	5.55556	0	1	1	0	0	0	0	1	2.07944	22.5502	-0.005811	1.94591	0.428571	0	1.68303	0
300255	2016	C27	0.162076	0.693147	0	0	0	0	1	0	0	0	0	0	0	21.8649	0.065314	2.07944	0.375	1	2.04094	0
002741	2016	C26	0.037954	0.693147	1	5.55556	0	1	1	5	20.8333	8.33333	33.3333	1	1.09861	20.7187	0.066657	2.19722	0.333333	0	3.36214	0
002243	2016	C29	0.303099	0.693147	1	5.55556	0	1	1	5	20.8333	8.33333	33.3333	1	1.09861	21.3165	0.01919	2.19722	0.333333	0	2.90737	1
002115	2016	C39	0.155475	0.693147	2	11.1111	1	1	1	0	0	0	0	0	0	21.6823	0.010751	1.94591	0.428571	0	2.07132	0
300265	2016	C38	0.027404	0.693147	3	16.6667	0	1	3	0	0	0	0	0	0	21.4301	0.06654	1.94591	0.428571	0	2.99086	0
300130	2016	C35	0.112432	0.693147	3	16.6667	1	1	2	0	0	0	0	0	0	21.7517	0.062481	2.07944	0.375	1	2.01769	0
002613	2016	C35	0.347487	0.693147	1	5.55556	0	1	1	0	0	0	0	0	0	21.3948	0.011334	2.19722	0.333333	0	2.0078	0
002685	2016	C34	0.094872	0.693147	1	5.55556	0	1	1	0	0	0	0	0	0	21.3628	0.033883	2.19722	0.333333	0	3.36839	0
300502	2016	C39	0.438227	0.693147	0	0	0	0	1	0	0	0	0	0	0	20.9034	0.11169	2.19722	0.333333	0	2.70048	0
002256	2016	C26	0.343076	0.693147	4	22.2222	1	1	3	0	0	0	0	0	0	21.9321	0.044885	1.94591	0.428571	1	2.95218	0
002394	2016	C17	0.397735	1.60944	7	38.8889	3	2	3	10	41.6667	16.6667	66.6667	1	0.693147	22.2762	0.083411	2.19722	0.333333	0	1.60122	0
300322	2016	C39	0.115903	1.38629	1	5.55556	1	0	1	0	0	0	0	1	2.07944	21.6131	0.012011	2.19722	0.333333	0	3.48713	0
002242	2016	C38	0.020097	0.693147	1	5.55556	0	1	1	4	16.6667	8.33333	25	1	1.38629	22.4447	0.127728	2.19722	0.333333	1	2.84037	0
300348	2016	I65	0.038036	0.693147	0	0	0	0	1	0	0	0	0	0	0	20.8683	0.095792	2.19722	0.333333	0	3.69963	0
300115	2016	C39	0.12136	1.38629	1	5.55556	0	1	1	0	0	0	0	1	1.79176	22.8253	0.105508	1.94591	0.428571	0	3.35433	0
002639	2016	C34	0.237423	1.38629	4	22.2222	0	2	3	8	33.3333	25	41.6667	1	0.693147	21.9261	0.010189	2.19722	0.333333	1	1.99717	0
300049	2016	C27	0.409151	1.79176	1	5.55556	0	1	1	0	0	0	0	1	1.09861	21.6015	0.066612	2.3979	0.363636	0	2.31672	0
002218	2016	C38	0.25143	1.79176	1	5.55556	0	1	1	0	0	0	0	1	1.09861	22.2927	0.028437	2.19722	0.333333	0	1.58404	0
000988	2016	C39	0.143654	1.09861	6	33.3333	3	2	2	8	33.3333	25	41.6667	1	1.38629	22.4437	0.044899	2.19722	0.333333	0	2.91349	1
000797	2016	K70	0.393504	1.94591	10	55.5556	6	2	3	8	33.3333	25	41.6667	1	0.693147	23.1127	0.020345	2.19722	0.333333	0	1.5031	1
002652	2016	C33	0.425901	0.693147	3	16.6667	0	1	3	0	0	0	0	0	0	21.5585	0.070919	1.79176	0.333333	0	2.81087	0
002166	2016	C27	0.481482	0.693147	2	11.1111	1	1	1	0	0	0	0	0	0	21.6117	0.031182	1.94591	0.428571	1	2.49797	0
002678	2016	C24	0.110908	1.09861	5	27.7778	2	1	3	9	37.5	16.6667	58.3333	0	0	21.7862	0.056416	1.94591	0.571429	1	5.20329	1
000157	2016	C35	0.108099	1.94591	6	33.3333	3	2	2	9	37.5	25	50	1	0.693147	25.2135	-0.009896	1.94591	0.571429	1	0.972495	0
300488	2016	C33	0.064147	0.693147	2	11.1111	0	1	2	0	0	0	0	0	0	20.3676	0.111588	1.94591	0.571429	0	2.42659	0
002637	2016	C26	0.100094	0.693147	2	11.1111	1	1	1	1	4.16667	8.33333	0	0	0	22.3039	0.055008	1.94591	0.428571	1	1.37303	0
000756	2016	C27	0.248165	1.09861	10	55.5556	6	2	3	14	58.3333	50	66.6667	1	0.693147	22.2757	0.028877	2.07944	0.375	0	1.511	1
002167	2016	C32	0.234069	0.693147	1	5.55556	0	1	1	0	0	0	0	0	0	21.7174	0.009822	1.79176	0.333333	0	3.00009	1
002168	2016	C38	0.013142	0.693147	1	5.55556	0	1	1	0	0	0	0	0	0	21.4373	0.043704	2.19722	0.333333	1	6.28526	0
002658	2016	C40	0.043439	1.38629	1	5.55556	0	1	1	0	0	0	0	1	2.07944	21.4054	0.102482	1.94591	0.428571	1	3.2081	0
300129	2016	C38	0.096514	0.693147	3	16.6667	0	1	3	3	12.5	16.6667	8.33333	1	1.79176	21.8399	0.071073	2.3979	0.363636	0	1.90579	0
300410	2016	C40	0.118586	0.693147	1	5.55556	0	1	1	1	4.16667	0	8.33333	1	1.94591	21.1607	0.062482	2.19722	0.333333	1	2.61348	0
300318	2016	C35	0.227077	0.693147	1	5.55556	0	1	1	0	0	0	0	0	0	21.4625	0.023123	1.94591	0.428571	1	2.88841	0
002280	2016	I65	0.475815	1.38629	1	5.55556	0	1	1	7	29.1667	8.33333	50	1	0.693147	22.8221	0.070842	1.94591	0.428571	1	1.87812	0
002209	2016	C35	0.264727	0.693147	1	5.55556	0	1	1	0	0	0	0	0	0	21.2167	-0.027911	1.94591	0.428571	0	2.94805	0
300466	2016	C40	0.022792	0.693147	1	5.55556	0	1	1	0	0	0	0	0	0	21.0486	0.056231	2.19722	0.333333	1	2.8625	0
002272	2016	C34	0.173601	0.693147	3	16.6667	0	1	3	0	0	0	0	0	0	21.2173	0.008616	2.19722	0.333333	1	2.49094	0
300202	2016	C34	0.024934	1.38629	1	5.55556	0	1	1	0	0	0	0	1	1.60944	21.6954	0.138499	2.19722	0.333333	0	4.43675	0
002757	2016	C35	0.123302	0.693147	2	11.1111	0	1	2	0	0	0	0	0	0	20.6895	0.072414	1.94591	0.428571	0	2.34703	0
300042	2016	C39	0.659829	0.693147	1	5.55556	0	1	1	0	0	0	0	0	0	20.6448	0.049183	2.19722	0.333333	0	4.02201	0
300219	2016	C39	0.228024	1.38629	1	5.55556	0	1	1	0	0	0	0	1	1.79176	21.9256	0.051304	2.07944	0.375	1	2.29276	0
000055	2016	C33	0.006352	0.693147	1	5.55556	0	1	1	2	8.33333	0	16.6667	0	0	22.6383	0.116608	1.94591	0.428571	1	1.84302	0
300398	2016	C26	0.123043	1.09861	4	22.2222	3	1	1	4	16.6667	8.33333	25	1	1.79176	20.8574	0.063312	2.19722	0.333333	1	2.99323	0
002837	2016	C35	0.1262	0.693147	1	5.55556	0	1	1	0	0	0	0	0	0	20.6372	0.107964	2.19722	0.333333	1	1.45793	0
002599	2016	C23	0.021227	0.693147	4	22.2222	2	1	2	1	4.16667	0	8.33333	1	1.79176	21.0549	0.027852	2.07944	0.375	0	3.25007	0
002028	2016	C38	0.093677	1.60944	3	16.6667	2	1	1	4	16.6667	8.33333	25	0	0	22.5889	0.063519	1.94591	0.428571	1	1.66545	0
002621	2016	C35	0.116542	0.693147	0	0	0	0	1	0	0	0	0	0	0	20.8649	0.008293	1.79176	0.5	0	3.23462	0
300283	2016	C38	0.078082	0.693147	4	22.2222	1	1	3	0	0	0	0	0	0	20.9238	0.016398	2.19722	0.333333	1	2.40211	0
002197	2016	C34	0.077775	1.09861	2	11.1111	1	1	1	6	25	8.33333	41.6667	1	0.693147	22.2812	0.013082	1.94591	0.428571	1	1.78007	0
002723	2016	C38	0.750803	0.693147	1	5.55556	0	1	1	0	0	0	0	0	0	20.7712	0.000422	1.94591	0.428571	0	2.27467	0
300264	2016	I65	0.080889	0.693147	1	5.55556	0	1	1	0	0	0	0	0	0	20.6136	0.008643	2.19722	0.333333	0	4.22153	0
002459	2016	C35	0.328738	0.693147	5	27.7778	2	1	3	0	0	0	0	0	0	21.0175	0.014926	2.07944	0.375	1	3.35983	0
002084	2016	C33	0.808611	1.09861	11	61.1111	5	2	4	12	50	41.6667	58.3333	1	0.693147	21.3486	0.04693	2.07944	0.375	0	2.73464	0
002448	2016	C36	0.45411	1.38629	1	5.55556	0	1	1	0	0	0	0	1	1.38629	21.7325	0.080121	2.19722	0.333333	0	2.21469	0
002001	2016	C27	0.629404	1.09861	5	27.7778	2	2	2	7	29.1667	8.33333	50	1	1.38629	23.1578	0.11596	2.3979	0.363636	0	2.14456	0
000778	2016	C33	0.027445	0.693147	8	44.4444	5	2	2	10	41.6667	25	58.3333	1	0.693147	24.6206	0.008997	2.19722	0.333333	0	1.00783	1
002684	2016	C38	0.248544	2.07944	1	5.55556	0	1	1	5	20.8333	8.33333	33.3333	1	0.693147	22.5429	0.019685	1.94591	0.428571	1	1.92752	0
002138	2016	C39	0.237326	1.38629	2	11.1111	1	1	1	0	0	0	0	1	1.38629	22.1198	0.098353	2.19722	0.333333	0	3.29519	0
300577	2016	C17	0.498115	0.693147	1	5.55556	0	1	1	0	0	0	0	0	0	20.5145	0.132331	1.94591	0.428571	1	1.96177	0
002376	2016	C39	0.286474	0.693147	3	16.6667	1	1	2	4	16.6667	8.33333	25	1	1.09861	22.0847	0.083616	2.19722	0.444444	0	2.19723	1
002791	2016	C33	0.126243	1.60944	1	5.55556	0	1	1	0	0	0	0	1	1.09861	21.8436	0.100249	2.3979	0.363636	1	1.62117	0
000639	2016	C13	0.156626	1.38629	1	5.55556	0	1	1	0	0	0	0	1	1.38629	22.8439	0.025538	2.19722	0.333333	0	1.8442	0
300195	2016	C35	0.101825	1.79176	2	11.1111	1	1	1	3	12.5	8.33333	16.6667	0	0	22.0149	0.036479	1.94591	0.428571	1	1.42715	0
002597	2016	C26	0.111247	1.09861	2	11.1111	1	1	1	11	45.8333	25	66.6667	1	0.693147	22.1801	0.142005	2.19722	0.333333	0	2.41283	0
300468	2016	I65	0.350017	0.693147	0	0	0	0	1	0	0	0	0	0	0	20.7192	0.083544	1.94591	0.428571	1	3.69437	0
300439	2016	C27	0.000419	1.60944	1	5.55556	0	0	2	0	0	0	0	1	1.09861	21.9524	0.074561	1.60944	0.4	0	1.80514	0
002634	2016	C18	0.849146	0.693147	3	16.6667	2	1	1	0	0	0	0	0	0	20.8122	0.043728	1.94591	0.428571	1	3.01846	0
002386	2016	C26	0.003412	0.693147	5	27.7778	2	1	2	4	16.6667	33.3333	0	0	0	23.3785	0.002224	2.3979	0.363636	0	1.11693	1
002610	2016	C38	0.381937	1.60944	6	33.3333	2	2	3	4	16.6667	16.6667	16.6667	1	1.60944	23.5271	0.010243	2.19722	0.333333	1	1.33594	0
002402	2016	C39	0.637948	1.38629	3	16.6667	0	1	3	4	16.6667	8.33333	25	1	0.693147	21.1926	0.080898	2.19722	0.333333	1	4.40364	0
002436	2016	C39	0.548995	1.60944	5	27.7778	1	1	3	2	8.33333	8.33333	8.33333	1	1.38629	22.1704	0.055576	1.94591	0.428571	1	2.19105	0
002660	2016	C39	0.276102	0.693147	3	16.6667	0	1	3	0	0	0	0	0	0	21.5447	0.006692	1.60944	0.4	1	1.96575	0
300461	2016	C35	0.150399	0.693147	1	5.55556	0	1	1	0	0	0	0	0	0	20.6663	0.039318	2.07944	0.375	1	2.45704	0
300191	2016	B11	0.826823	0.693147	1	5.55556	0	1	1	0	0	0	0	0	0	20.969	0.008944	1.94591	0.428571	1	5.97397	0
601919	2016	G55	0.716006	2.77259	6	33.3333	4	2	1	9	37.5	33.3333	41.6667	1	1.09861	25.5079	-0.064975	2.56495	0.333333	0	1.09985	1
300531	2016	C39	0.046734	0.693147	1	5.55556	0	1	1	0	0	0	0	0	0	20.2834	0.133914	2.19722	0.333333	1	5.29432	0
300341	2016	C38	0.518233	0.693147	1	5.55556	0	1	1	0	0	0	0	0	0	20.8493	0.104839	1.60944	0.4	0	3.90754	0
300177	2016	C39	0.088559	1.38629	1	5.55556	0	1	1	0	0	0	0	1	1.60944	21.4448	0.009386	1.60944	0.4	0	2.69196	0
300354	2016	C40	0.035317	0.693147	1	5.55556	0	1	1	0	0	0	0	1	1.09861	19.7557	0.00531	1.94591	0.428571	0	4.85342	0
300031	2016	I64	0.76327	1.09861	3	16.6667	0	1	3	4	16.6667	16.6667	16.6667	1	1.79176	21.8554	0.094437	2.07944	0.375	0	2.0504	0
300293	2016	C35	0.046287	0.693147	1	5.55556	0	1	1	0	0	0	0	0	0	20.9009	0.010295	1.79176	0.5	1	4.21987	0
002649	2016	I65	0.606739	2.30259	3	16.6667	1	1	2	3	12.5	16.6667	8.33333	0	0	21.7037	0.045875	1.94591	0.428571	0	2.40509	0
002311	2016	C13	0.110855	1.60944	1	5.55556	0	1	1	4	16.6667	8.33333	25	1	1.79176	23.0542	0.094473	1.94591	0.428571	1	2.67597	0
002734	2016	C26	0.70636	1.09861	8	44.4444	5	1	3	10	41.6667	25	58.3333	1	0.693147	21.4549	0.07011	2.07944	0.375	0	1.94748	0
601038	2016	C35	0.04451	1.09861	6	33.3333	4	2	1	10	41.6667	58.3333	25	0	0	23.3043	0.017059	2.3979	0.363636	0	1.25957	1
300390	2016	C39	0.214018	0.693147	1	5.55556	0	1	1	0	0	0	0	1	1.09861	20.738	0.017727	1.79176	0.333333	1	2.32733	0
300549	2016	C35	0.118777	0.693147	3	16.6667	0	1	3	0	0	0	0	0	0	20.1873	0.108332	2.19722	0.333333	1	2.77239	0
002813	2016	C39	0.263451	0.693147	1	5.55556	0	1	1	0	0	0	0	1	1.38629	20.9253	0.037182	1.60944	0.4	0	2.11068	0
002288	2016	C39	0.150823	0.693147	2	11.1111	1	1	1	1	4.16667	0	8.33333	0	0	21.544	-0.033091	2.19722	0.333333	1	2.90489	0
002141	2016	C38	0.20289	0.693147	1	5.55556	0	1	1	0	0	0	0	0	0	21.1048	0.004571	1.60944	0.4	0	4.85641	0
002527	2016	C38	0.083895	1.38629	6	33.3333	2	2	3	5	20.8333	8.33333	33.3333	1	0.693147	22.2135	0.043206	2.19722	0.333333	0	1.74692	0
300328	2016	C33	0.564976	1.09861	6	33.3333	1	1	4	5	20.8333	16.6667	25	1	0.693147	20.8481	0.029385	2.19722	0.333333	0	4.56062	0
300460	2016	C39	0.810988	0.693147	2	11.1111	0	1	2	0	0	0	0	0	0	20.5898	0.033096	1.94591	0.428571	1	2.71025	0
002481	2016	C14	0.184046	1.09861	2	11.1111	1	1	1	5	20.8333	16.6667	25	1	0.693147	22.2134	0.011716	2.19722	0.333333	0	2.79064	1
002236	2016	C39	0.379314	3.04452	6	33.3333	3	2	2	8	33.3333	16.6667	50	1	1.79176	23.4554	0.134735	1.94591	0.428571	1	2.19804	0
603022	2016	C22	0.055417	0.693147	1	5.55556	0	1	1	0	0	0	0	0	0	20.3803	0.04265	2.19722	0.333333	1	2.78714	0
300121	2016	C26	0.366232	1.09861	4	22.2222	1	1	3	2	8.33333	8.33333	8.33333	1	1.38629	21.0683	0.118179	1.79176	0.5	1	4.04824	0
300227	2016	C39	0.03755	1.09861	1	5.55556	0	1	1	2	8.33333	16.6667	0	1	0.693147	20.3519	0.021234	1.94591	0.428571	1	4.21581	0
601800	2016	E48	0.201428	1.38629	7	38.8889	5	2	1	6	25	16.6667	33.3333	1	1.79176	26.0627	0.022476	1.94591	0.428571	0	1.05323	1
002823	2016	C38	0.509723	1.38629	2	11.1111	1	1	1	1	4.16667	0	8.33333	1	1.38629	21.211	0.100838	2.19722	0.333333	1	1.86704	0
300427	2016	C38	0.015398	0.693147	0	0	0	0	1	0	0	0	0	1	1.60944	20.6113	0.102449	1.94591	0.428571	1	2.58292	0
300556	2016	I65	0.046533	0.693147	1	5.55556	0	1	1	0	0	0	0	1	1.09861	20.2001	0.056963	2.19722	0.333333	1	3.74042	0
002348	2016	C24	0.707682	0.693147	3	16.6667	1	2	1	5	20.8333	8.33333	33.3333	1	0.693147	20.9999	0.033164	2.07944	0.375	1	4.58368	0
002676	2016	C29	0.12897	1.09861	1	5.55556	0	1	1	3	12.5	8.33333	16.6667	0	0	21.3013	0.01746	2.19722	0.333333	1	6.41483	0
300428	2016	C32	0.304777	1.09861	1	5.55556	0	1	1	0	0	0	0	0	0	20.4117	0.098213	2.19722	0.333333	0	2.8904	0
300260	2016	C34	0.413003	1.38629	2	11.1111	0	1	2	0	0	0	0	1	1.38629	20.7321	0.009531	1.94591	0.428571	1	2.3312	0
300037	2016	C26	0.264177	0.693147	1	5.55556	0	1	1	0	0	0	0	1	0.693147	21.7519	0.102973	2.19722	0.333333	0	2.45135	0
000021	2016	C39	0.463419	1.60944	6	33.3333	3	2	2	5	20.8333	8.33333	33.3333	1	0.693147	23.1843	0.017175	2.19722	0.333333	0	1.73124	1
300437	2016	C26	0.298748	0.693147	1	5.55556	0	1	1	0	0	0	0	1	0.693147	21.1243	0.045834	2.19722	0.333333	0	1.9708	0
300456	2016	C39	0.345279	1.38629	1	5.55556	0	1	1	0	0	0	0	1	1.09861	21.2977	0.054718	1.94591	0.428571	0	2.73157	0
300013	2016	G59	0.003099	0.693147	0	0	0	0	1	0	0	0	0	1	0.693147	21.414	0.032539	2.19722	0.333333	0	1.97206	0
002171	2016	C32	0.003378	0.693147	2	11.1111	1	1	1	4	16.6667	8.33333	25	1	0.693147	22.1899	0.053077	1.94591	0.428571	1	1.68836	0
300533	2016	I65	0.000803	0.693147	1	5.55556	0	1	1	0	0	0	0	1	0.693147	21.2766	0.126343	1.94591	0.428571	0	2.50269	0
002785	2016	C30	0.25119	1.09861	2	11.1111	0	1	2	0	0	0	0	0	0	20.9183	0.024344	2.19722	0.333333	0	3.23407	0
300465	2016	I65	0.02515	0.693147	0	0	0	0	1	0	0	0	0	1	1.38629	21.2537	0.018009	1.60944	0.4	0	3.37925	0
002632	2016	C26	0.390482	0.693147	2	11.1111	1	1	1	1	4.16667	0	8.33333	0	0	21.1982	0.027959	2.07944	0.375	1	3.785	0
300319	2016	C39	0.255568	0.693147	1	5.55556	0	1	1	0	0	0	0	1	0.693147	21.8623	0.058905	2.19722	0.333333	0	2.3808	0
002101	2016	C36	0.330183	0.693147	5	27.7778	2	1	3	0	0	0	0	1	0.693147	22.0549	0.051193	2.19722	0.333333	0	1.95039	1
000892	2016	I63	0.089782	0.693147	1	5.55556	0	1	1	0	0	0	0	1	0.693147	21.9208	0.106017	1.60944	0.4	0	2.20954	0
002188	2016	L72	0.169572	0.693147	1	5.55556	0	1	1	0	0	0	0	1	0.693147	21.5794	0.040725	2.19722	0.333333	0	2.62782	0
300143	2016	A01	0.058222	1.09861	2	11.1111	0	1	2	0	0	0	0	0	0	21.653	0.022016	1.94591	0.428571	0	1.64814	0
000032	2016	F51	0.362684	0.693147	1	5.55556	0	1	1	0	0	0	0	1	0.693147	21.3939	0.022424	2.19722	0.333333	0	2.61054	1
002795	2016	C34	0.958828	0.693147	3	16.6667	0	1	2	0	0	0	0	1	1.09861	20.3635	0.120471	1.94591	0.428571	1	4.06333	0
002701	2016	C33	0.001566	1.09861	1	5.55556	0	1	1	5	20.8333	8.33333	33.3333	1	0.693147	23.4272	0.090695	2.07944	0.375	0	1.77036	0
603336	2016	C13	0.332706	0.693147	1	5.55556	0	0	2	0	0	0	0	1	1.09861	20.4784	0.086858	1.94591	0.428571	1	2.7685	0
300493	2016	I65	0.289386	1.09861	1	5.55556	0	1	1	0	0	0	0	0	0	20.7178	0.060209	1.94591	0.428571	0	3.76145	0
603128	2016	G58	0.213618	1.09861	0	0	0	0	1	0	0	0	0	0	0	22.357	0.057868	2.19722	0.333333	0	2.01174	1
300567	2016	C40	0.079775	0.693147	0	0	0	0	1	0	0	0	0	1	1.09861	20.7021	0.127012	1.60944	0.4	0	2.80302	0
000338	2016	C36	0.476255	1.79176	9	50	5	2	3	12	50	50	50	1	1.09861	25.8231	0.025703	2.56495	0.384615	1	0.984405	1
002019	2016	C27	0.269591	0.693147	5	27.7778	2	1	2	4	16.6667	8.33333	25	1	0.693147	22.6668	0.11854	2.19722	0.333333	1	1.94131	0
300382	2016	C35	0.568868	1.09861	1	5.55556	0	1	1	0	0	0	0	0	0	20.9249	0.10157	1.94591	0.428571	1	2.25709	0
002353	2016	C35	0.45108	1.38629	8	44.4444	4	2	3	4	16.6667	8.33333	25	1	1.79176	23.0317	0.011725	2.07944	0.375	0	1.79529	0
600801	2016	C30	0.089792	1.38629	6	33.3333	2	1	3	6	25	25	25	1	1.09861	24.0348	0.023466	2.19722	0.333333	0	0.956206	0
002476	2016	C26	0.601645	1.09861	1	5.55556	0	1	1	2	8.33333	8.33333	8.33333	0	0	21.0947	-0.003607	2.19722	0.333333	1	4.49772	0
300566	2016	C39	0.23733	0.693147	3	16.6667	0	1	3	0	0	0	0	1	0.693147	21.0375	0.049538	2.19722	0.333333	1	1.82625	0
002603	2016	C27	0.001547	1.60944	2	11.1111	1	1	1	4	16.6667	8.33333	25	1	1.09861	22.5559	0.089639	2.19722	0.333333	0	2.80255	0
300538	2016	F51	0.000935	1.09861	1	5.55556	0	1	1	0	0	0	0	0	0	20.077	0.062835	1.79176	0.5	0	2.87321	0
002511	2016	C22	0.025795	1.09861	2	11.1111	0	1	2	3	12.5	8.33333	16.6667	1	1.60944	22.2301	0.057508	2.19722	0.333333	0	2.56074	0
000739	2016	C27	0.459961	1.09861	2	11.1111	1	1	1	0	0	0	0	0	0	22.4494	0.047739	2.19722	0.333333	0	1.99017	0
300164	2016	B11	0.348063	0.693147	1	5.55556	0	1	1	0	0	0	0	1	1.60944	21.4653	0.004462	1.60944	0.4	0	1.96736	0
002803	2016	C23	0.00179	0.693147	2	11.1111	0	1	2	0	0	0	0	1	0.693147	20.4386	0.06146	1.94591	0.428571	0	2.84757	0
300148	2016	R85	0.026184	0.693147	0	0	0	0	1	0	0	0	0	1	0.693147	22.3216	0.072958	1.60944	0.4	0	2.43554	0
300438	2016	C38	0.256278	1.09861	1	5.55556	0	1	1	0	0	0	0	0	0	21.366	0.083879	2.19722	0.333333	1	2.81953	0
002521	2016	C22	0.058531	0.693147	1	5.55556	0	1	1	0	0	0	0	1	0.693147	22.1639	0.034115	1.94591	0.428571	0	1.39379	0
000798	2016	A04	0.494481	1.09861	1	5.55556	0	1	1	0	0	0	0	0	0	20.6174	0.032633	1.79176	0.333333	0	4.36065	1
002328	2016	C36	0.067576	1.09861	2	11.1111	1	1	1	4	16.6667	8.33333	25	0	0	22.1189	0.046763	2.19722	0.333333	1	1.37537	0
300345	2016	C33	0.194184	0.693147	1	5.55556	0	1	1	0	0	0	0	1	0.693147	20.8199	0.008761	1.94591	0.428571	0	3.66899	0
000678	2016	C34	0.33995	1.38629	2	11.1111	1	1	1	3	12.5	8.33333	16.6667	1	1.09861	21.6704	0.00674	2.19722	0.333333	1	2.72317	1
300548	2016	C39	0.287425	0.693147	1	5.55556	0	1	1	0	0	0	0	1	0.693147	20.2645	0.137287	2.19722	0.333333	1	3.54646	0
002139	2016	C38	0.57705	1.09861	1	5.55556	0	1	1	0	0	0	0	0	0	21.7222	0.070663	2.19722	0.333333	1	1.96682	0
300234	2016	C30	0.007566	0.693147	2	11.1111	1	1	1	0	0	0	0	1	0.693147	20.894	0.029037	1.94591	0.428571	0	4.20076	0
000960	2016	C32	0.087218	1.38629	12	72.2222	7	3	3	6	25	8.33333	41.6667	1	1.09861	24.0705	0.008134	2.30259	0.4	0	1.29966	1
002558	2016	I64	0.006079	1.09861	4	22.2222	2	2	1	0	0	0	0	0	0	22.8846	0.206818	1.94591	0.428571	0	1.83149	0
002345	2016	C41	0.007093	0.693147	2	11.1111	0	1	2	0	0	0	0	1	0.693147	22.2435	0.051811	2.19722	0.333333	0	2.60724	0
300441	2016	C34	0.010421	0.693147	2	11.1111	1	1	1	0	0	0	0	1	0.693147	21.0669	0.074364	1.94591	0.428571	1	2.19477	0
002455	2016	C26	0.333927	0.693147	4	22.2222	1	1	2	1	4.16667	8.33333	0	1	0.693147	21.3921	0.041519	1.94591	0.428571	0	2.69973	0
600458	2016	C29	0.441618	1.60944	5	27.7778	2	2	2	6	25	8.33333	41.6667	1	1.38629	23.319	0.017524	2.70805	0.333333	0	1.39685	1
300349	2016	C40	0.001981	1.09861	6	33.3333	3	2	2	3	12.5	0	25	0	0	21.9264	0.041855	2.19722	0.333333	1	1.89661	0
300131	2016	F51	0.417755	0.693147	1	5.55556	0	1	1	0	0	0	0	1	0.693147	22.0088	0.068567	1.94591	0.428571	0	2.35002	0
601388	2016	C32	0.62465	1.09861	3	16.6667	0	1	3	4	16.6667	8.33333	25	0	0	22.2261	0.006372	2.07944	0.375	0	2.24044	0
002369	2016	C39	0.24832	1.09861	1	5.55556	0	1	1	2	8.33333	8.33333	8.33333	0	0	21.6909	0.00412	2.07944	0.375	1	2.18513	0
300539	2016	C29	0.629504	1.09861	1	5.55556	0	0	2	0	0	0	0	0	0	20.0693	0.078482	1.94591	0.428571	1	2.87615	0
002140	2016	E48	0.152832	0.693147	3	16.6667	0	1	3	0	0	0	0	1	0.693147	22.489	0.01438	2.19722	0.333333	0	1.67085	1
300499	2016	C38	0.11375	1.09861	2	11.1111	0	1	2	0	0	0	0	1	0.693147	20.833	0.060978	1.60944	0.4	0	2.05568	0
002227	2016	C38	0.002568	0.693147	1	5.55556	0	1	1	0	0	0	0	1	0.693147	20.7238	0.008996	1.94591	0.428571	1	5.51375	0
603311	2016	C35	0.466598	1.09861	4	22.2222	1	1	3	0	0	0	0	1	0.693147	20.563	0.083676	2.19722	0.333333	0	3.18367	0
002435	2016	C35	0.041172	0.693147	2	11.1111	1	1	1	3	12.5	8.33333	16.6667	1	0.693147	22.4959	0.057497	2.19722	0.333333	0	1.32932	0
002099	2016	C27	0.41234	1.09861	4	22.2222	1	1	2	6	25	25	25	0	0	22.6556	0.038268	2.19722	0.333333	0	1.65709	0
002782	2016	C39	0.719096	1.09861	1	5.55556	0	1	1	0	0	0	0	0	0	20.7578	0.058969	1.94591	0.428571	1	3.61243	0
002032	2016	C33	0.293881	0.693147	1	5.55556	0	1	1	0	0	0	0	1	0.693147	22.7843	0.148712	2.19722	0.333333	0	2.47481	0
300303	2016	C39	0.134409	0.693147	1	5.55556	0	1	1	0	0	0	0	1	0.693147	21.7885	0.060716	1.60944	0.4	1	2.01953	0
300151	2016	C35	0.64399	1.09861	3	16.6667	2	1	1	0	0	0	0	1	0.693147	20.7306	0.032897	1.79176	0.333333	0	3.7714	0
002388	2016	C39	0.031164	0.693147	1	5.55556	0	1	1	0	0	0	0	1	0.693147	20.9542	0.009491	2.19722	0.333333	1	3.7652	0
300445	2016	C40	0.316211	0.693147	1	5.55556	0	1	1	0	0	0	0	1	0.693147	19.9808	0.10052	2.07944	0.375	0	3.23884	0
002808	2016	C34	0.278609	1.09861	2	11.1111	0	1	2	0	0	0	0	1	0.693147	20.169	0.089273	2.19722	0.333333	1	2.90659	0
000663	2016	C21	0.143383	1.09861	5	27.7778	2	2	2	4	16.6667	8.33333	25	0	0	22.1874	0.031084	1.94591	0.428571	0	1.46011	1
002207	2016	B11	0.0959	1.09861	0	0	0	0	1	0	0	0	0	0	0	20.6347	-0.096362	1.79176	0.5	0	4.68226	0
002326	2016	C26	0.659325	1.09861	3	16.6667	2	1	1	4	16.6667	8.33333	25	0	0	22.2196	0.069844	2.19722	0.333333	0	2.62151	0
300247	2016	C38	0.546043	1.09861	1	5.55556	0	1	1	0	0	0	0	0	0	21.7475	0.032421	2.19722	0.333333	1	1.90695	0
300162	2016	C39	0.660445	1.09861	1	5.55556	0	1	1	0	0	0	0	0	0	21.1285	0.020825	1.94591	0.428571	1	2.50722	0
002766	2016	C39	0.364739	1.09861	1	5.55556	0	1	1	0	0	0	0	1	1.60944	21.335	-0.058405	1.79176	0.333333	1	2.5376	0
002543	2016	C38	0.334123	1.09861	8	44.4444	4	2	3	5	20.8333	8.33333	33.3333	0	0	22.3506	0.092081	1.94591	0.428571	0	1.71108	0
300125	2016	M74	0.414491	0.693147	1	5.55556	0	1	1	0	0	0	0	1	0.693147	21.2738	-0.032669	1.94591	0.428571	1	2.08251	0
300482	2016	C27	0.383726	1.09861	0	0	0	0	1	0	0	0	0	0	0	20.729	0.161287	2.19722	0.333333	0	8.31993	0
002449	2016	C39	0.116707	1.38629	4	22.2222	1	1	3	4	16.6667	8.33333	25	1	0.693147	22.4595	0.034862	2.3979	0.363636	0	1.41722	1
002483	2016	C34	0.826076	1.09861	2	11.1111	1	1	1	2	8.33333	8.33333	8.33333	0	0	22.2629	0.030696	2.19722	0.333333	1	1.38945	0
002575	2016	C24	0.366613	0.693147	2	11.1111	1	1	1	0	0	0	0	1	0.693147	20.6454	0.013529	1.94591	0.428571	0	8.94762	0
000030	2016	C36	0.004747	0.693147	1	5.55556	0	1	1	0	0	0	0	1	0.693147	22.9286	0.078868	2.19722	0.333333	0	1.55875	1
300292	2016	C39	0.098436	1.09861	4	22.2222	1	1	3	5	20.8333	8.33333	33.3333	0	0	21.9333	0.052395	1.94591	0.428571	0	2.25516	0
002579	2016	C39	0.25711	0.693147	5	27.7778	2	1	3	7	29.1667	8.33333	50	1	0.693147	21.172	0.078499	1.60944	0.4	1	3.47308	0
300163	2016	C41	0.825099	1.09861	1	5.55556	0	1	1	0	0	0	0	0	0	20.9303	0.059612	1.79176	0.5	1	3.34814	0
002464	2016	I64	0.958828	0.693147	1	5.55556	0	1	1	0	0	0	0	1	0.693147	21.467	0.084341	1.79176	0.333333	1	5.85621	0
002003	2016	C18	0.246438	1.09861	11	61.1111	5	2	4	4	16.6667	8.33333	25	0	0	21.7071	0.129878	2.3979	0.363636	0	2.23897	0
002160	2016	C32	0.242642	0.693147	1	5.55556	0	1	1	0	0	0	0	1	0.693147	22.4644	0.029975	1.94591	0.428571	0	1.39199	0
300093	2016	C30	0.145566	1.09861	1	5.55556	0	1	1	0	0	0	0	0	0	20.9695	0.003223	1.94591	0.428571	1	4.08829	0
002201	2016	C30	0.446075	0.693147	1	5.55556	0	1	1	0	0	0	0	1	0.693147	21.6079	0.001718	2.19722	0.333333	1	2.77934	0
300109	2016	C26	0.314615	1.38629	2	11.1111	1	1	1	3	12.5	8.33333	16.6667	1	1.09861	20.9932	0.063022	1.79176	0.5	0	3.68979	0
300091	2016	C34	0.047205	0.693147	1	5.55556	0	1	1	0	0	0	0	1	0.693147	21.6569	0.016703	2.19722	0.333333	1	2.72723	0
002255	2016	C34	0.036069	1.09861	1	5.55556	0	1	1	0	0	0	0	0	0	22.029	0.022543	2.19722	0.333333	1	1.57368	0
000701	2016	F51	0.130814	0.693147	4	22.2222	1	2	2	3	12.5	8.33333	16.6667	1	0.693147	23.4954	0.008459	2.19722	0.333333	0	1.03454	1
300128	2016	C39	0.583555	1.38629	1	5.55556	0	1	1	0	0	0	0	1	1.09861	21.9805	0.015649	2.19722	0.333333	1	2.15228	0
002356	2016	C41	0.000717	0.693147	4	22.2222	1	1	3	1	4.16667	0	8.33333	1	0.693147	22.2805	0.045559	2.19722	0.444444	0	1.91667	0
002540	2016	C32	0.08485	1.09861	3	16.6667	0	1	3	3	12.5	0	25	0	0	21.9105	0.093268	1.60944	0.4	0	2.07695	0
002688	2016	C27	0.53004	1.09861	1	5.55556	0	1	1	2	8.33333	16.6667	0	1	1.38629	21.7025	0.076627	2.19722	0.333333	0	2.51029	0
002512	2016	C39	0.028476	0.693147	3	16.6667	0	1	3	1	4.16667	0	8.33333	1	0.693147	22.5777	0.029645	1.94591	0.428571	0	1.98686	0
002079	2016	C39	0.476087	1.09861	7	38.8889	3	2	3	0	0	0	0	0	0	21.2863	0.081409	1.94591	0.428571	1	3.9324	0
300185	2016	C34	0.195343	1.09861	1	5.55556	0	1	1	0	0	0	0	0	0	22.9316	0.022469	2.19722	0.333333	0	1.44223	0
002137	2016	C39	0.218195	0.693147	2	11.1111	1	1	1	0	0	0	0	1	0.693147	21.3671	0.094379	2.30259	0.571429	0	2.316	0
300112	2016	C40	0.022254	0.693147	2	11.1111	0	1	2	0	0	0	0	1	1.09861	20.6604	0.029929	1.94591	0.428571	0	2.9014	0
601012	2016	C30	0.209726	1.60944	5	27.7778	0	1	4	6	25	25	25	1	2.07944	23.6767	0.105582	2.19722	0.333333	0	1.76043	0
300315	2016	I64	0.444311	1.38629	1	5.55556	0	1	1	0	0	0	0	1	1.09861	23.0652	0.060964	2.19722	0.333333	0	2.15056	0
300393	2016	C39	0.153912	1.09861	0	0	0	0	1	0	0	0	0	0	0	21.9673	0.065156	1.94591	0.428571	1	1.97184	0
002593	2016	C36	0.488151	1.09861	3	16.6667	0	1	3	0	0	0	0	0	0	21.9744	0.021179	1.94591	0.428571	1	1.6219	0
002036	2016	C39	0.375474	1.09861	1	5.55556	0	1	1	0	0	0	0	0	0	22.0753	0.06808	2.19722	0.333333	1	2.63115	0
300155	2016	C39	0.009066	1.09861	1	5.55556	0	1	1	0	0	0	0	1	0.693147	21.1126	0.015084	1.94591	0.428571	0	2.8969	0
002729	2016	C39	0.352806	0.693147	3	16.6667	1	1	2	0	0	0	0	0	0	19.887	0.045267	1.94591	0.428571	0	4.35351	0
300471	2016	C35	0.007176	1.09861	1	5.55556	0	1	1	0	0	0	0	1	0.693147	21.6031	0.070632	2.19722	0.333333	0	2.14607	0
000997	2016	I65	0.086997	1.60944	5	27.7778	1	2	3	4	16.6667	8.33333	25	1	1.09861	22.5602	0.087371	1.60944	0.4	0	3.46277	0
300065	2016	C39	0.032063	1.09861	1	5.55556	0	1	1	0	0	0	0	1	2.19722	21.3159	0.063942	1.60944	0.4	1	4.2397	0
300387	2016	C26	0.409031	1.09861	5	27.7778	1	2	3	3	12.5	8.33333	16.6667	0	0	20.9054	0.071981	2.19722	0.333333	1	1.86981	0
300424	2016	C37	0.19371	0.693147	1	5.55556	0	1	1	0	0	0	0	1	2.19722	20.8281	0.056612	2.19722	0.333333	0	3.62573	0
002382	2016	C29	0.920965	1.09861	4	22.2222	3	1	1	4	16.6667	0	33.3333	0	0	21.1851	0.116929	2.19722	0.333333	0	3.89048	0
002420	2016	C29	0.070131	1.09861	2	11.1111	0	0	3	0	0	0	0	1	0.693147	22.1462	0.003647	1.79176	0.333333	0	1.55371	0
000816	2016	C34	0.434072	1.09861	1	5.55556	0	1	1	0	0	0	0	0	0	22.591	-0.025105	1.94591	0.428571	0	1.62872	0
300023	2016	L71	0.026422	0.693147	1	5.55556	0	1	1	0	0	0	0	1	0.693147	22.5823	0.014112	2.19722	0.333333	1	1.31252	0
300254	2016	C27	0.024969	1.09861	1	5.55556	0	1	1	0	0	0	0	1	1.09861	21.0828	0.027406	2.19722	0.333333	0	2.55778	0
300327	2016	C39	0.456521	0.693147	1	5.55556	0	1	1	0	0	0	0	1	1.38629	20.5311	0.136464	1.79176	0.5	0	7.76355	0
300056	2016	C35	0.466637	1.09861	1	5.55556	0	1	1	0	0	0	0	1	0.693147	21.7477	-0.052827	2.19722	0.333333	0	2.06412	0
002023	2016	C37	0.04383	0.693147	2	11.1111	1	1	1	0	0	0	0	1	0.693147	22.5025	0.006485	2.19722	0.444444	0	1.93211	0
000869	2016	C15	0.059415	1.09861	6	33.3333	2	2	3	4	16.6667	8.33333	25	1	0.693147	23.1681	0.089665	2.56495	0.333333	0	2.06101	0
000636	2016	C39	0.138445	1.09861	1	5.55556	0	1	1	0	0	0	0	0	0	22.6168	0.014121	2.19722	0.444444	0	1.57638	1
002047	2016	E50	0.101212	1.38629	4	22.2222	1	1	3	0	0	0	0	1	1.09861	22.8937	0.053749	2.19722	0.333333	1	1.54529	0
002460	2016	C32	0.204868	1.60944	6	33.3333	4	2	1	4	16.6667	8.33333	25	1	1.38629	22.0606	0.146906	2.07944	0.375	1	4.1722	0
300116	2016	C38	0.00456	0.693147	1	5.55556	0	1	1	0	0	0	0	1	0.693147	23.7631	0.038413	1.60944	0.4	0	1.17134	0
000852	2016	C35	0.122598	0.693147	1	5.55556	0	1	1	0	0	0	0	1	0.693147	22.5982	-0.11625	2.07944	0.375	1	1.71285	1
000488	2016	C22	0.143122	1.79176	5	27.7778	1	1	3	13	54.1667	58.3333	50	1	1.09861	25.1335	0.025244	2.30259	0.4	1	0.956206	1
000718	2016	K70	0.029132	1.38629	3	16.6667	1	2	1	4	16.6667	8.33333	25	1	0.693147	23.7769	0.04547	1.94591	0.428571	1	1.53341	0
300169	2016	C29	0.096315	1.09861	3	16.6667	0	1	3	0	0	0	0	1	1.09861	21.4391	0.004573	1.94591	0.428571	0	1.99439	0
002655	2016	C39	0.483969	0.693147	3	16.6667	1	1	2	0	0	0	0	1	1.09861	20.9617	0.014855	2.07944	0.375	0	4.4673	0
002158	2016	C34	0.077041	1.38629	1	5.55556	0	1	1	2	8.33333	8.33333	8.33333	0	0	21.6128	0.068265	2.07944	0.375	0	2.43468	0
002602	2016	C36	0.0189	1.09861	2	11.1111	0	1	2	0	0	0	0	0	0	22.4287	0.095928	2.19722	0.333333	0	5.54981	0
300415	2016	C35	0.187394	1.38629	0	0	0	0	1	0	0	0	0	1	0.693147	21.3144	0.069884	2.19722	0.333333	0	2.45633	0
300339	2016	I65	0.053745	1.38629	1	5.55556	0	0	2	0	0	0	0	1	1.09861	22.3575	0.060753	2.19722	0.444444	1	1.87167	0
002612	2016	C18	0.210257	1.09861	1	5.55556	0	1	1	0	0	0	0	1	1.09861	22.2101	0.050985	1.60944	0.4	0	1.47545	0
601028	2016	C33	0.069687	1.09861	1	5.55556	0	1	1	0	0	0	0	1	0.693147	21.855	-0.144251	1.94591	0.428571	0	3.06086	0
300434	2016	C35	0.11173	0.693147	1	5.55556	0	1	1	0	0	0	0	0	0	19.9972	0.05492	1.79176	0.5	1	3.24442	0
000700	2016	C36	0.012888	1.09861	1	5.55556	0	1	1	0	0	0	0	1	0.693147	22.504	0.035299	1.60944	0.4	1	1.47277	0
002077	2016	K70	0.118675	0.693147	2	11.1111	1	1	1	0	0	0	0	1	0.693147	22.6583	0.003228	1.94591	0.571429	0	1.4066	1
300170	2016	I65	0.056881	1.09861	1	5.55556	0	1	1	0	0	0	0	1	0.693147	21.693	0.097725	1.60944	0.571429	0	3.30579	0
300168	2016	I65	0.002641	0.693147	2	11.1111	0	2	1	0	0	0	0	1	0.693147	22.5196	0.043601	1.94591	0.428571	1	4.0056	0
002182	2016	C32	0.09746	0.693147	2	11.1111	1	1	1	1	4.16667	0	8.33333	1	1.09861	21.9721	0.054477	2.19722	0.333333	1	1.8955	0
002638	2016	C38	0.393829	1.09861	1	5.55556	0	1	1	0	0	0	0	1	0.693147	22.6923	-0.080225	1.79176	0.333333	1	1.76287	0
002518	2016	C38	0.331397	1.09861	2	11.1111	1	1	1	1	4.16667	0	8.33333	1	1.94591	21.7606	0.112277	1.94591	0.428571	1	3.54736	0
300050	2016	I65	0.015505	0.693147	1	5.55556	0	1	1	0	0	0	0	1	1.38629	21.6314	0.048919	1.60944	0.4	0	2.16272	0
300241	2016	C39	0.121267	0.693147	3	16.6667	0	1	3	0	0	0	0	1	1.09861	21.3622	0.032552	2.07944	0.375	1	2.07176	0
300171	2016	C35	0.423148	1.09861	1	5.55556	0	1	1	0	0	0	0	1	0.693147	22.1579	0.058911	2.19722	0.333333	1	1.80693	0
002392	2016	C30	0.04227	0.693147	1	5.55556	0	1	1	4	16.6667	8.33333	25	0	0	22.314	0.030747	2.3979	0.363636	0	1.43017	0
300279	2016	C38	0.053175	1.09861	1	5.55556	0	1	1	0	0	0	0	1	1.09861	21.7433	0.045342	2.19722	0.333333	1	1.99355	0
001696	2016	C37	0.334013	1.09861	1	5.55556	0	1	1	0	0	0	0	1	0.693147	22.564	0.055626	2.19722	0.333333	0	1.83155	0
300053	2016	C39	0.018743	1.09861	0	0	0	0	1	0	0	0	0	1	1.09861	21.6525	0.041914	2.19722	0.333333	1	2.97621	0
002409	2016	C26	0.748708	1.38629	1	5.55556	0	1	1	0	0	0	0	1	0.693147	21.333	0.038222	1.79176	0.5	1	2.82747	0
002260	2016	C38	0.820051	1.60944	1	5.55556	0	1	1	0	0	0	0	1	0.693147	20.716	0.005663	1.79176	0.5	0	6.82484	0
002811	2016	E50	0.046322	1.09861	3	16.6667	0	1	3	0	0	0	0	1	0.693147	21.5355	0.041612	1.94591	0.571429	1	1.61194	0
000599	2016	C29	0.299884	1.09861	1	5.55556	0	1	1	0	0	0	0	1	0.693147	22.704	0.011848	2.19722	0.333333	0	1.34112	1
002073	2016	C35	0.129972	1.38629	7	38.8889	3	2	3	8	33.3333	16.6667	50	1	1.38629	22.8325	-0.096527	1.94591	0.428571	0	1.46872	0
300138	2016	C13	0.284347	1.38629	2	11.1111	1	1	1	0	0	0	0	1	0.693147	21.6365	0.044559	2.07944	0.375	1	1.84583	0
300079	2016	C39	0.091403	1.09861	3	16.6667	0	1	3	0	0	0	0	1	0.693147	22.1239	0.059232	1.94591	0.428571	1	2.36468	0
002111	2016	C35	0.043155	1.09861	1	5.55556	0	1	1	0	0	0	0	1	1.09861	22.1482	0.048769	2.19722	0.333333	0	1.89551	0
300228	2016	C35	0.372792	1.09861	1	5.55556	0	1	1	0	0	0	0	1	1.09861	22.0912	-0.076482	1.94591	0.428571	0	1.8855	0
002045	2016	C39	0.638276	1.38629	4	22.2222	1	1	3	5	20.8333	16.6667	25	1	1.38629	21.8233	0.018805	2.19722	0.333333	0	2.25309	0
300353	2016	C39	0.099441	1.09861	1	5.55556	0	0	2	0	0	0	0	1	1.60944	21.6546	0.060965	1.94591	0.428571	0	2.05619	0
300153	2016	C38	0.204121	0.693147	2	11.1111	1	1	1	0	0	0	0	1	1.38629	21.0437	0.023737	2.19722	0.333333	0	4.49719	0
002473	2016	C38	0.470341	0.693147	1	5.55556	0	1	1	0	0	0	0	0	0	19.9129	-0.077088	1.94591	0.428571	0	10.3487	0
300306	2016	C40	0.192585	0.693147	1	5.55556	0	1	1	0	0	0	0	1	1.09861	21.5532	0.050683	1.94591	0.428571	1	1.89599	0
002456	2016	C39	0.273388	1.94591	7	38.8889	2	1	4	7	29.1667	33.3333	25	1	2.3979	23.8775	0.036299	2.19722	0.333333	0	2.17906	0
002480	2016	C34	0.011961	1.09861	2	11.1111	0	1	2	0	0	0	0	1	1.09861	22.2921	0.003608	2.19722	0.333333	0	1.98591	0
000681	2016	R87	0.018255	1.09861	1	5.55556	0	1	1	0	0	0	0	1	1.38629	21.9827	0.073266	2.07944	0.375	0	1.878	0
000801	2016	C39	0.281655	1.09861	3	16.6667	2	1	1	1	4.16667	8.33333	0	1	1.60944	22.3542	0.040326	1.94591	0.428571	1	2.66094	1
300137	2016	C40	0.041151	0.693147	1	5.55556	0	1	1	0	0	0	0	1	1.60944	21.3029	0.068239	1.94591	0.428571	1	2.66979	0
000977	2016	C39	0.052952	1.09861	4	22.2222	1	2	2	1	4.16667	0	8.33333	1	1.60944	22.9292	0.033558	1.79176	0.333333	0	2.82314	1
000589	2016	C29	0.547427	0.693147	3	16.6667	0	1	2	5	20.8333	33.3333	8.33333	0	0	23.0678	0.001367	2.30259	0.4	0	1.09683	1
300360	2016	C40	0.088046	0.693147	3	16.6667	0	1	3	0	0	0	0	1	1.09861	21.3084	0.149608	2.19722	0.333333	1	1.99272	0
300025	2016	I65	0.006548	1.09861	1	5.55556	0	1	1	0	0	0	0	1	1.60944	21.8406	0.02903	1.94591	0.428571	0	1.9703	0
300206	2016	C35	0.619428	1.79176	1	5.55556	0	1	1	0	0	0	0	1	0.693147	21.1068	0.013332	1.94591	0.428571	1	2.71741	0
002686	2016	C34	0.234319	0.693147	3	16.6667	2	1	1	0	0	0	0	1	1.60944	21.2339	0.095722	1.94591	0.428571	1	3.04912	0
002303	2016	C22	0.279929	1.09861	1	5.55556	0	1	1	0	0	0	0	1	1.79176	22.2951	0.054309	1.60944	0.4	1	2.62399	0
300134	2016	C39	0.278274	1.09861	3	16.6667	0	1	2	0	0	0	0	1	1.09861	22.7765	0.021204	1.60944	0.4	0	2.61866	0
002545	2016	C33	0.063323	1.09861	3	16.6667	1	1	2	0	0	0	0	1	0.693147	23.1027	0.01843	2.19722	0.333333	0	1.15363	0
002430	2016	C35	0.005782	1.09861	2	11.1111	1	1	1	0	0	0	0	1	0.693147	23.0172	-0.028593	2.19722	0.333333	0	1.34001	1
300364	2016	R85	0.002878	1.09861	1	5.55556	0	1	1	0	0	0	0	1	1.79176	21.7715	0.019694	1.94591	0.428571	1	2.4311	0
300190	2016	N77	0.005854	1.09861	1	5.55556	0	1	1	0	0	0	0	1	1.38629	22.2254	0.025859	2.19722	0.333333	0	1.67297	0
002334	2016	C38	0.219845	0.693147	2	11.1111	0	1	2	0	0	0	0	1	1.09861	21.6723	0.028165	2.19722	0.333333	1	2.21506	0
002467	2016	I64	0.487148	1.60944	1	5.55556	0	1	1	0	0	0	0	1	0.693147	21.7163	-0.142201	1.94591	0.428571	0	2.99032	0
300012	2016	M74	0.056756	1.09861	0	0	0	0	1	0	0	0	0	1	1.60944	21.8619	0.044357	1.94591	0.428571	0	2.86853	0
002559	2016	C34	0.105	0.693147	1	5.55556	0	1	1	0	0	0	0	1	1.09861	21.5023	0.05501	2.19722	0.333333	0	2.49766	0
002261	2016	I65	0.046838	1.09861	1	5.55556	0	1	1	0	0	0	0	1	0.693147	22.1686	0.048253	2.3979	0.363636	1	2.8398	0
601618	2016	E48	0.056612	1.38629	5	27.7778	3	2	1	1	4.16667	0	8.33333	1	1.38629	26.0627	0.016554	1.94591	0.428571	0	1.01338	1
000673	2016	R87	0.000554	1.09861	3	16.6667	2	1	1	0	0	0	0	1	1.60944	21.8709	0.066286	2.19722	0.333333	1	2.41496	0
002153	2016	I65	0.038293	1.79176	3	16.6667	0	2	2	7	29.1667	8.33333	50	1	1.09861	22.5245	0.071607	1.94591	0.428571	1	2.56468	0
002696	2016	A04	0.421094	0.693147	2	11.1111	0	1	2	2	8.33333	8.33333	8.33333	0	0	21.3726	0.035386	1.60944	0.571429	1	1.89595	0
300073	2016	C30	0.264627	0.693147	0	0	0	0	1	0	0	0	0	1	1.09861	21.4947	0.050871	2.19722	0.333333	0	3.6977	1
002094	2016	C26	0.23519	1.09861	1	5.55556	0	1	1	0	0	0	0	1	1.60944	21.7825	0.083037	1.94591	0.428571	0	3.77848	0
300242	2016	I64	0.022753	0.693147	1	5.55556	0	1	1	0	0	0	0	1	1.09861	21.7512	0.06791	1.94591	0.428571	1	1.95496	0
002587	2016	C39	0.466559	0.693147	3	16.6667	1	1	2	0	0	0	0	1	2.07944	20.957	0.088881	2.19722	0.333333	0	3.10436	0
300250	2016	C39	0.011922	0.693147	1	5.55556	0	1	1	0	0	0	0	1	1.94591	21.3221	0.09833	1.94591	0.428571	1	2.48548	0
600735	2016	C19	0.950846	1.79176	1	5.55556	0	0	2	0	0	0	0	1	0.693147	20.7422	0.087292	1.94591	0.428571	0	7.85884	0
000620	2016	K70	0.009948	0.693147	2	11.1111	1	1	1	0	0	0	0	1	0.693147	24.5204	0.012126	2.19722	0.333333	0	1.1981	0
002104	2016	C39	0.03948	0.693147	3	16.6667	0	1	3	0	0	0	0	1	1.38629	21.4333	0.077254	1.94591	0.428571	1	4.26969	0
300199	2016	C27	0.264388	1.09861	0	0	0	0	1	0	0	0	0	1	1.38629	22.2177	0.072954	1.94591	0.428571	0	2.76414	0
002235	2016	C22	0.010564	0.693147	1	5.55556	0	1	1	0	0	0	0	1	1.38629	21.7085	0.006913	1.94591	0.428571	1	1.86111	0
002043	2016	C20	0.100683	0.693147	2	11.1111	1	1	1	0	0	0	0	1	1.09861	21.4085	0.163854	2.19722	0.333333	0	3.27318	0
300417	2016	C40	0.017328	0.693147	1	5.55556	0	1	1	0	0	0	0	0	0	19.8718	0.086126	1.60944	0.4	0	4.24917	0
300030	2016	C35	0.223565	1.38629	1	5.55556	0	1	1	0	0	0	0	0	0	21.1084	0.020965	2.07944	0.375	1	2.84689	0
002352	2016	C33	0.027859	1.09861	3	16.6667	1	2	1	2	8.33333	8.33333	8.33333	0	0	24.5105	0.105535	2.48491	0.333333	1	0.956206	0
300122	2016	C27	0.040077	0.693147	1	5.55556	0	1	1	0	0	0	0	1	1.94591	21.72	0.012064	1.79176	0.5	1	5.73585	0
002292	2016	C24	0.300426	1.60944	2	11.1111	0	2	1	5	20.8333	16.6667	25	1	1.94591	22.8475	0.072434	1.94591	0.428571	1	2.52693	0
000938	2016	C39	0.067376	1.38629	1	5.55556	0	1	1	0	0	0	0	1	1.09861	24.337	0.055017	1.79176	0.5	0	1.17439	1
300083	2016	C39	0.147329	1.09861	1	5.55556	0	1	1	0	0	0	0	1	1.09861	22.9895	0.014276	2.19722	0.333333	0	1.43984	0
002378	2016	C32	0.220189	0.693147	2	11.1111	1	1	1	4	16.6667	8.33333	25	0	0	21.9209	0.014681	2.3979	0.363636	0	3.1396	0
002126	2016	C36	0.290883	1.09861	4	22.2222	1	1	3	0	0	0	0	1	1.79176	22.2907	0.061979	2.19722	0.333333	0	1.77055	0
300476	2016	C39	0.493585	0.693147	5	27.7778	2	1	3	0	0	0	0	1	1.38629	21.5827	0.10683	1.60944	0.571429	1	2.36214	0
300325	2016	C29	0.041008	0.693147	1	5.55556	0	1	1	0	0	0	0	1	1.09861	21.9044	0.029131	2.19722	0.333333	0	2.25915	0
300432	2016	C36	0.095465	0.693147	2	11.1111	0	1	2	4	16.6667	8.33333	25	0	0	22.2194	0.07893	2.07944	0.375	0	1.56946	0
002324	2016	C29	0.214627	0.693147	4	22.2222	1	1	3	0	0	0	0	1	1.09861	21.9584	0.087443	1.94591	0.428571	1	2.00953	0
002630	2016	C34	0.102535	1.09861	1	5.55556	0	1	1	0	0	0	0	1	1.09861	23.0863	0.020664	2.19722	0.333333	0	1.45761	0
002675	2016	C27	0.576952	1.38629	3	16.6667	2	1	1	4	16.6667	8.33333	25	1	1.94591	22.1744	0.058779	1.60944	0.4	1	2.24958	0
002049	2016	C39	0.210226	1.09861	1	5.55556	0	1	1	0	0	0	0	1	1.38629	22.2199	0.077445	1.94591	0.428571	0	4.69844	1
002648	2016	C26	0.07803	1.09861	2	11.1111	1	1	1	0	0	0	0	1	1.09861	22.732	0.041952	1.94591	0.428571	1	1.85908	0
300008	2016	M74	0.290528	0.693147	1	5.55556	0	1	1	0	0	0	0	1	1.09861	22.0583	0.051527	2.07944	0.375	1	1.81671	0
300298	2016	C35	0.073163	1.38629	1	5.55556	0	1	1	0	0	0	0	0	0	21.1109	0.081564	1.94591	0.428571	1	3.44336	0
600366	2016	C39	0.324481	1.09861	2	11.1111	0	1	2	0	0	0	0	1	1.38629	22.4689	0.158387	2.07944	0.375	1	2.05157	0
002636	2016	C39	0.050829	0.693147	1	5.55556	0	1	1	0	0	0	0	1	1.09861	21.881	0.116212	2.19722	0.333333	1	2.08154	0
002595	2016	C35	0.521291	1.60944	2	11.1111	1	1	1	0	0	0	0	1	0.693147	22.0888	0.192297	2.19722	0.333333	0	3.20851	0
300278	2016	C35	0.483178	1.60944	2	11.1111	0	1	2	0	0	0	0	1	0.693147	22.1998	0.030426	1.94591	0.428571	0	1.99418	0
002301	2016	C24	0.148252	0.693147	3	16.6667	0	1	3	0	0	0	0	1	1.09861	22.0579	0.033568	2.19722	0.333333	1	2.7076	0
000830	2016	C26	0.054215	1.09861	2	11.1111	1	1	1	3	12.5	8.33333	16.6667	1	1.38629	23.9447	0.010651	1.94591	0.571429	0	0.981943	1
300299	2016	I65	0.089653	0.693147	1	5.55556	0	1	1	0	0	0	0	1	1.79176	21.4543	0.059567	2.19722	0.333333	1	2.47169	0
300267	2016	C27	0.189425	1.09861	2	11.1111	0	1	2	0	0	0	0	1	1.60944	22.4158	0.152757	2.19722	0.333333	0	3.11779	0
000659	2016	C29	0.039118	1.38629	1	5.55556	0	1	1	0	0	0	0	0	0	21.6855	-0.144251	2.19722	0.333333	1	4.23943	0
300429	2016	C26	0.445161	0.693147	2	11.1111	0	1	2	0	0	0	0	1	1.38629	20.8103	0.132433	1.94591	0.571429	0	3.56796	0
002747	2016	C40	0.042775	1.38629	1	5.55556	0	1	1	0	0	0	0	0	0	21.355	0.058088	2.07944	0.375	1	1.87055	0
002318	2016	C33	0.342254	0.693147	4	22.2222	2	1	2	1	4.16667	0	8.33333	1	2.07944	22.0784	0.042175	2.19722	0.333333	0	2.43521	0
002486	2016	C18	0.862279	1.38629	1	5.55556	0	1	1	0	0	0	0	0	0	21.2131	0.001285	2.19722	0.333333	0	5.48983	0
300422	2016	N77	0.020169	0.693147	1	5.55556	0	1	1	0	0	0	0	1	1.60944	21.5551	0.036664	1.94591	0.428571	0	2.02868	0
300111	2016	C39	0.288891	1.94591	2	11.1111	1	1	1	0	0	0	0	1	0.693147	21.7542	0.010186	1.94591	0.428571	0	2.6356	0
300014	2016	C38	0.371119	1.09861	1	5.55556	0	1	1	0	0	0	0	1	2.30259	22.2021	0.091703	1.94591	0.428571	1	3.26829	0
000566	2016	C27	0.013081	1.09861	2	11.1111	1	1	1	0	0	0	0	1	1.60944	22.9858	0.021993	2.19722	0.333333	0	1.8743	0
300222	2016	C38	0.04675	0.693147	1	5.55556	0	1	1	0	0	0	0	1	1.09861	22.3078	0.08006	2.07944	0.375	0	1.85747	0
002532	2016	C34	0.426195	1.38629	1	5.55556	0	1	1	0	0	0	0	0	0	21.5566	0.054729	2.19722	0.333333	1	2.11273	0
300426	2016	R86	0.025429	0.693147	1	5.55556	0	1	1	0	0	0	0	1	1.79176	21.6534	0.086912	1.94591	0.428571	1	2.39522	0
000009	2016	S90	0.106573	1.09861	4	22.2222	0	2	2	0	0	0	0	1	0.693147	23.797	0.021113	2.19722	0.333333	1	1.64468	0
002432	2016	C35	0.692832	1.38629	1	5.55556	0	1	1	0	0	0	0	0	0	21.5803	0.009129	1.94591	0.428571	0	2.88954	0
600073	2016	C14	0.130595	1.09861	2	11.1111	1	1	1	0	0	0	0	1	1.60944	23.1711	0.047566	2.19722	0.333333	0	1.48374	1
002390	2016	C27	0.042577	1.09861	1	5.55556	0	1	1	0	0	0	0	1	1.38629	23.1025	0.028055	2.48491	0.333333	0	1.4011	0
002616	2016	C38	0.512518	0.693147	5	27.7778	2	1	3	0	0	0	0	1	1.38629	21.9037	0.052964	1.79176	0.5	0	2.00615	0
600138	2016	L72	0.015424	1.09861	2	11.1111	1	1	1	0	0	0	0	1	1.38629	23.1166	0.071852	2.3979	0.363636	0	1.75095	1
300300	2016	I65	0.023118	0.693147	1	5.55556	0	1	1	0	0	0	0	1	1.38629	21.9816	0.015352	2.07944	0.375	0	2.19465	0
600128	2016	F51	0.652764	1.38629	1	5.55556	1	0	1	0	0	0	0	0	0	21.8279	0.008798	1.79176	0.5	0	1.70995	1
000159	2016	F51	0.03055	1.38629	1	5.55556	0	1	1	0	0	0	0	0	0	21.8599	0.011826	2.19722	0.333333	0	1.60511	0
300291	2016	R86	0.000823	0.693147	1	5.55556	0	1	1	0	0	0	0	1	1.09861	22.6879	0.065055	2.19722	0.333333	0	1.9816	1
600754	2016	H61	0.328533	1.09861	6	33.3333	4	2	1	1	4.16667	0	8.33333	1	1.09861	24.5119	0.020186	2.19722	0.333333	0	1.14624	1
002020	2016	C27	0.161569	0.693147	3	16.6667	1	1	2	0	0	0	0	1	1.38629	21.9143	0.06522	2.19722	0.333333	0	2.05929	0
002217	2016	C39	0.207535	1.09861	1	5.55556	0	1	1	0	0	0	0	1	1.38629	23.5563	0.06677	2.19722	0.333333	1	1.31784	0
002090	2016	C38	0.012847	0.693147	4	22.2222	1	1	3	0	0	0	0	1	1.38629	22.063	0.044285	2.07944	0.375	0	1.95817	0
002497	2016	C26	0.087781	1.38629	2	11.1111	1	1	1	0	0	0	0	0	0	21.8989	0.04817	2.19722	0.333333	0	2.03379	0
000957	2016	C36	0.056898	0.693147	2	11.1111	1	1	1	0	0	0	0	1	1.09861	22.8129	0.077341	2.19722	0.333333	0	1.67925	1
002654	2016	C39	0.231418	1.38629	1	5.55556	0	1	1	0	0	0	0	0	0	21.9151	0.054177	2.19722	0.333333	0	2.16834	0
600856	2016	D45	0.278454	1.09861	2	11.1111	1	1	1	0	0	0	0	1	1.94591	23.2619	0.058419	2.07944	0.375	0	1.62463	0
002454	2016	C36	0.031605	0.693147	4	22.2222	1	2	2	1	4.16667	0	8.33333	1	2.30259	22.2945	0.055885	2.19722	0.333333	0	1.4453	0
000034	2016	F51	0.068033	1.09861	1	5.55556	0	1	1	0	0	0	0	1	1.60944	23.5587	0.046071	1.94591	0.428571	0	1.38382	0
000731	2016	C26	0.038862	1.38629	2	11.1111	1	1	1	0	0	0	0	0	0	22.2797	-0.053293	1.79176	0.5	1	1.70357	1
300285	2016	C26	0.226089	0.693147	2	11.1111	1	1	1	0	0	0	0	1	1.79176	21.5267	0.084556	2.19722	0.333333	0	4.05827	0
002342	2016	C33	0.155864	1.38629	4	22.2222	1	1	3	0	0	0	0	0	0	22.1271	0.005191	1.94591	0.428571	0	1.93341	0
002308	2016	C39	0.017868	0.693147	1	5.55556	0	1	1	0	0	0	0	1	1.79176	21.8619	0.060884	2.19722	0.333333	1	4.18908	0
002124	2016	C13	0.042867	1.60944	4	22.2222	3	1	1	1	4.16667	0	8.33333	0	0	21.6356	0.167245	1.94591	0.428571	1	2.22013	0
002278	2016	C35	0.296595	1.60944	1	5.55556	0	1	1	0	0	0	0	0	0	21.2083	-0.061023	2.19722	0.333333	0	3.78805	0
002017	2016	C39	0.357138	1.38629	0	0	0	0	1	0	0	0	0	0	0	21.187	0.05561	2.3979	0.454545	0	3.82357	1
600400	2016	C18	0.032978	0.693147	3	16.6667	0	1	2	6	25	33.3333	16.6667	0	0	23.01	0.021213	2.19722	0.333333	0	1.66525	0
002690	2016	C35	0.228225	0.693147	1	5.55556	0	1	1	0	0	0	0	1	1.79176	21.5709	0.136437	1.94591	0.428571	0	3.54224	0
000070	2016	C38	0.047821	0.693147	1	5.55556	0	1	1	0	0	0	0	1	1.38629	22.2849	0.031458	2.19722	0.333333	0	2.15434	1
300418	2016	I64	0.646107	1.94591	3	16.6667	1	2	1	0	0	0	0	1	0.693147	22.5648	0.106969	1.94591	0.428571	1	2.22962	0
300307	2016	C35	0.258054	1.38629	1	5.55556	0	1	1	0	0	0	0	0	0	22.2929	0.026911	2.19722	0.333333	1	1.91926	0
300263	2016	C34	0.062196	0.693147	1	5.55556	0	1	1	0	0	0	0	1	1.79176	21.9227	0.004685	2.19722	0.333333	0	1.67325	0
002468	2016	C34	0.000419	0.693147	2	11.1111	1	1	1	1	4.16667	0	8.33333	1	1.38629	22.7983	0.206818	2.07944	0.375	1	2.11078	0
001979	2016	K70	0.013698	1.09861	5	27.7778	4	1	1	5	20.8333	16.6667	25	1	2.07944	26.0627	0.052799	2.3979	0.363636	0	1.04957	1
300366	2016	I65	0.003276	0.693147	1	5.55556	0	1	1	0	0	0	0	1	1.60944	22.053	0.043966	2.07944	0.375	0	1.3326	0
600478	2016	C38	0.351012	0.693147	0	0	0	0	1	0	0	0	0	1	1.79176	22.3772	-0.055761	2.19722	0.333333	1	3.05023	0
000545	2016	C26	0.060039	0.693147	8	44.4444	6	1	2	4	16.6667	8.33333	25	0	0	21.715	0.046278	1.60944	0.5	0	2.38133	0
002724	2016	C38	0.039186	0.693147	2	11.1111	1	1	1	5	20.8333	8.33333	33.3333	0	0	21.3571	0.060977	2.56495	0.384615	1	1.77402	0
002383	2016	C39	0.277102	0.693147	1	5.55556	0	1	1	0	0	0	0	1	1.79176	22.3132	0.026491	1.94591	0.428571	1	1.91553	0
300224	2016	C30	0.144898	0.693147	1	5.55556	0	1	1	0	0	0	0	1	1.79176	21.8885	0.06341	2.19722	0.333333	0	3.10302	0
002502	2016	R86	0.140482	0.693147	0	0	0	0	1	0	0	0	0	1	1.60944	22.0075	0.095597	2.19722	0.333333	0	2.16276	0
002196	2016	C35	0.181628	0.693147	1	5.55556	0	1	1	0	0	0	0	1	2.48491	21.7894	0.041781	2.19722	0.333333	0	1.72723	0
002130	2016	C39	0.139933	0.693147	2	11.1111	1	1	1	0	0	0	0	1	1.60944	22.4023	0.023479	1.94591	0.428571	0	1.79764	0
000158	2016	C17	0.014277	0.693147	2	11.1111	0	1	2	0	0	0	0	1	1.09861	23.273	0.029225	2.3979	0.363636	0	1.47741	1
002664	2016	C36	0.18978	0.693147	4	22.2222	1	1	3	0	0	0	0	1	2.56495	21.6811	0.084677	2.19722	0.333333	0	3.7728	0
002031	2016	C35	0.255114	1.60944	3	16.6667	1	1	2	1	4.16667	0	8.33333	0	0	22.2826	0.009585	2.19722	0.333333	0	1.79259	0
002453	2016	C26	0.340977	0.693147	4	22.2222	1	1	3	4	16.6667	8.33333	25	0	0	21.52	-0.144251	1.94591	0.428571	0	2.44704	0
002183	2016	L72	0.11753	1.60944	2	11.1111	1	1	1	2	8.33333	8.33333	8.33333	1	0.693147	24.47	0.014234	1.94591	0.571429	1	1.3565	0
002343	2016	R86	0.004606	0.693147	2	11.1111	1	1	1	0	0	0	0	1	2.07944	22.0993	0.088749	2.07944	0.375	1	3.26496	0
002466	2016	C32	0.096977	1.38629	8	44.4444	3	1	4	8	33.3333	25	41.6667	1	2.63906	23.1397	0.190849	1.94591	0.428571	0	3.34219	0
002510	2016	C36	0.260233	0.693147	2	11.1111	1	1	1	0	0	0	0	1	1.60944	22.1709	0.037278	2.30259	0.4	1	1.69715	0
002707	2016	L72	0.028784	0.693147	1	5.55556	0	1	1	0	0	0	0	1	1.79176	22.1101	0.067999	2.19722	0.333333	0	2.20028	0
002425	2016	C18	0.114859	0.693147	1	5.55556	0	1	1	0	0	0	0	1	1.94591	22.1604	0.039827	2.07944	0.375	0	1.77717	0
601238	2016	C36	0.000419	1.09861	4	22.2222	2	2	1	0	0	0	0	1	0.693147	25.1311	0.084369	2.63906	0.357143	0	1.83785	1
300383	2016	I65	0.000419	0.693147	1	5.55556	0	1	1	0	0	0	0	1	1.38629	22.9113	0.063129	1.94591	0.428571	0	1.6332	0
300166	2016	I65	0.025006	0.693147	1	5.55556	0	1	1	0	0	0	0	1	2.07944	22.3206	0.085939	1.79176	0.5	1	2.14193	0
600703	2016	C39	0.172264	1.09861	3	16.6667	0	1	3	0	0	0	0	1	2.48491	23.8834	0.097702	2.07944	0.375	0	2.56292	0
300367	2016	C39	0.007353	0.693147	0	0	0	0	1	0	0	0	0	1	1.60944	22.4201	0.077419	2.19722	0.333333	0	2.13882	0
300113	2016	I64	0.000835	0.693147	1	5.55556	0	1	1	0	0	0	0	1	2.07944	21.9506	0.206818	1.79176	0.5	1	3.98047	0
002611	2016	C35	0.842464	1.60944	2	11.1111	1	1	1	0	0	0	0	0	0	21.8467	0.046155	1.79176	0.5	0	2.60589	0
002351	2016	C39	0.155332	1.79176	3	16.6667	1	1	2	0	0	0	0	0	0	21.3867	0.042893	2.19722	0.333333	1	2.28068	0
000925	2016	C35	0.015578	0.693147	1	5.55556	0	1	1	0	0	0	0	1	2.3979	22.1125	-0.031942	2.3979	0.363636	1	2.60122	0
002195	2016	I65	0.219376	0.693147	1	5.55556	0	1	1	0	0	0	0	1	1.60944	22.7195	0.104218	2.07944	0.375	1	1.93971	0
002709	2016	C26	0.121168	0.693147	4	22.2222	1	1	2	0	0	0	0	1	1.79176	21.5714	0.199609	2.19722	0.444444	0	3.59347	0
002505	2016	A03	0.42178	1.38629	1	5.55556	0	1	1	0	0	0	0	0	0	23.5187	0.012321	2.19722	0.333333	0	1.23463	0
002281	2016	C39	0.20482	1.79176	7	38.8889	3	2	3	9	37.5	8.33333	66.6667	1	1.38629	22.2954	0.060684	2.3979	0.363636	0	3.72915	1
000967	2016	C38	0.024786	0.693147	1	5.55556	0	1	1	0	0	0	0	1	2.3979	22.5196	0.042491	1.94591	0.428571	1	1.68231	0
000016	2016	C39	0.296396	1.38629	1	5.55556	0	1	1	0	0	0	0	0	0	23.5707	0.005854	1.94591	0.428571	1	1.34468	1
002717	2016	E48	0.005764	0.693147	4	22.2222	1	2	2	0	0	0	0	1	1.94591	22.398	0.058225	2.19722	0.333333	0	1.6068	0
300003	2016	C35	0.12462	0.693147	0	0	0	0	1	0	0	0	0	1	1.60944	22.9746	0.086674	1.79176	0.5	1	3.09138	0
300011	2016	C37	0.025311	0.693147	0	0	0	0	1	0	0	0	0	1	2.30259	21.9186	0.034682	2.07944	0.5	0	3.02902	0
002738	2016	M74	0.764607	2.07944	1	5.55556	0	1	1	0	0	0	0	0	0	20.7013	0.059944	2.19722	0.333333	0	3.09967	0
002663	2016	E48	0.002078	0.693147	2	11.1111	1	1	1	0	0	0	0	1	1.79176	22.7643	0.015167	2.19722	0.333333	0	1.48924	0
300363	2016	C27	0.866908	1.38629	8	44.4444	6	2	1	17	70.8333	75	66.6667	1	1.38629	21.7781	0.061874	2.19722	0.333333	0	1.85633	0
601106	2016	C35	0.014288	0.693147	2	11.1111	1	1	1	2	8.33333	8.33333	8.33333	1	1.79176	24.1383	-0.144251	2.07944	0.571429	0	1.85745	1
002092	2016	C26	0.05049	0.693147	8	44.4444	5	2	2	12	50	33.3333	66.6667	0	0	24.5663	0.045969	2.48491	0.416667	0	1.0913	1
000782	2016	C28	0.097814	0.693147	4	22.2222	2	1	2	6	25	33.3333	16.6667	0	0	21.6572	-0.033699	2.19722	0.333333	0	2.24342	0
300408	2016	C39	0.206858	0.693147	1	5.55556	0	1	1	0	0	0	0	1	1.79176	22.4954	0.194859	1.94591	0.428571	0	3.14703	0
002564	2016	C35	0.428091	0.693147	1	5.55556	0	1	1	0	0	0	0	1	1.60944	23.5568	-0.025262	2.19722	0.333333	1	1.19157	0
000999	2016	C27	0.002058	0.693147	9	50	4	2	3	10	41.6667	33.3333	50	0	0	23.3298	0.094463	2.3979	0.363636	0	2.1422	1
600896	2016	G55	0.110012	0.693147	4	22.2222	2	2	1	7	29.1667	16.6667	41.6667	0	0	22.1974	-0.087501	2.19722	0.333333	0	2.23335	0
000555	2016	I65	0.008327	0.693147	1	5.55556	0	1	1	0	0	0	0	1	1.60944	22.9744	0.030246	2.19722	0.444444	0	1.44493	0
002048	2016	C36	0.212273	0.693147	3	16.6667	0	1	3	0	0	0	0	1	2.07944	23.3274	0.09124	1.60944	0.4	0	1.36141	0
002733	2016	C38	0.57143	1.94591	4	22.2222	1	1	2	13	54.1667	41.6667	66.6667	1	1.09861	21.8869	0.044446	2.19722	0.333333	1	1.50857	0
300421	2016	C34	0.360736	0.693147	2	11.1111	1	1	1	6	25	16.6667	33.3333	0	0	20.9625	0.059138	2.19722	0.333333	1	1.88027	0
002123	2016	I65	0.197886	0.693147	2	11.1111	0	1	2	0	0	0	0	1	2.3979	22.6644	0.035567	2.19722	0.333333	0	1.77971	0
000902	2016	C26	0.050911	0.693147	3	16.6667	2	1	1	0	0	0	0	1	2.07944	22.7887	0.077988	2.19722	0.333333	0	1.55113	0
002528	2016	C39	0.753391	1.94591	1	5.55556	0	1	1	0	0	0	0	0	0	22.1296	-0.120002	1.94591	0.428571	0	1.73361	0
300145	2016	C34	0.078852	0.693147	1	5.55556	0	1	1	0	0	0	0	1	2.30259	22.7118	0.081589	2.19722	0.333333	0	2.07377	0
000703	2016	C28	0.069592	0.693147	7	38.8889	2	1	4	1	4.16667	0	8.33333	1	2.07944	24.0387	0.033697	2.19722	0.333333	1	1.28795	0
300133	2016	R86	0.00853	0.693147	2	11.1111	1	1	1	0	0	0	0	1	2.19722	23.0635	0.052961	1.94591	0.428571	0	1.84736	0
600718	2016	I65	0.20917	2.07944	7	38.8889	3	2	3	9	37.5	25	50	1	1.60944	23.1871	0.142873	2.19722	0.333333	1	2.3821	0
300182	2016	I65	0.000598	0.693147	1	5.55556	0	1	1	0	0	0	0	1	1.94591	23.2627	0.10323	2.07944	0.375	0	1.51822	0
002204	2016	C35	0.30368	1.60944	1	5.55556	0	1	1	0	0	0	0	0	0	23.5203	0.000544	2.19722	0.444444	0	1.12365	1
002506	2016	C39	0.102076	1.79176	1	5.55556	0	0	2	0	0	0	0	0	0	23.7353	-0.001899	2.19722	0.333333	1	1.5823	0
000811	2016	C34	0.186042	2.07944	2	11.1111	0	1	2	0	0	0	0	0	0	22.3865	0.066066	2.19722	0.333333	0	1.72458	1
002349	2016	C27	0.100478	0.693147	7	38.8889	3	1	3	11	45.8333	50	41.6667	0	0	21.6517	0.06888	2.07944	0.375	0	2.72848	1
002689	2016	C34	0.158847	2.48491	3	16.6667	0	1	3	0	0	0	0	0	0	21.6392	0.027335	2.19722	0.333333	0	3.10963	0
002008	2016	C35	0.110038	2.07944	7	38.8889	3	2	3	10	41.6667	16.6667	66.6667	1	1.94591	23.0621	0.084043	2.19722	0.444444	1	2.66408	0
000425	2016	C35	0.164268	1.94591	8	44.4444	3	2	3	1	4.16667	8.33333	0	0	0	24.5069	0.004994	2.07944	0.375	1	1.07272	1
002249	2016	C38	0.354951	2.19722	6	33.3333	2	2	3	10	41.6667	16.6667	66.6667	1	2.19722	23.3983	0.049594	2.19722	0.444444	0	1.30769	0
002098	2016	C41	0.201763	0.693147	9	50	5	2	3	13	54.1667	50	58.3333	0	0	21.1031	0.08064	2.19722	0.333333	0	4.42105	0
300072	2016	C26	0.000506	0.693147	2	11.1111	1	1	1	0	0	0	0	1	2.77259	23.6416	0.113746	2.3979	0.363636	0	2.97417	0
000060	2016	C32	0.587911	1.60944	11	61.1111	7	2	3	17	70.8333	66.6667	75	1	2.30259	23.5547	0.020815	2.30259	0.4	0	1.96924	1
600718	2017	I65	0.210649	2.07944	5	27.7778	1	2	3	0	0	0	0	1	1.94591	23.2812	0.072203	2.19722	0.333333	1	1.70525	0
601012	2017	C30	0.255521	2.07944	8	44.4444	4	2	2	6	25	33.3333	16.6667	1	3.17805	24.2162	0.136368	2.19722	0.333333	0	2.75175	0
603328	2017	C39	0.887608	0.693147	8	44.4444	4	1	3	10	41.6667	33.3333	50	1	1.94591	22.4388	0.097404	1.94591	0.428571	1	2.72296	0
002217	2017	C39	0.140416	1.79176	1	5.55556	0	1	1	0	0	0	0	1	2.19722	23.7794	0.060975	2.3979	0.363636	1	1.56309	0
000425	2017	C35	0.113581	1.94591	8	44.4444	4	2	2	4	16.6667	16.6667	16.6667	1	2.3979	24.6307	0.021948	2.07944	0.5	0	1.16823	1
002555	2017	I64	0.148581	1.60944	3	16.6667	1	2	1	0	0	0	0	1	2.63906	22.9381	0.214149	2.19722	0.444444	0	3.17504	0
300323	2017	C39	0.072047	0.693147	4	22.2222	1	1	2	7	29.1667	33.3333	25	1	2.56495	23.016	0.059826	1.94591	0.428571	0	1.81087	0
002396	2017	C39	0.160142	0.693147	4	22.2222	2	2	1	8	33.3333	8.33333	58.3333	1	2.3979	22.5858	0.108929	2.3979	0.363636	0	2.25746	1
002506	2017	C39	0.263733	1.94591	0	0	0	0	1	0	0	0	0	1	1.79176	23.7348	0.001824	2.07944	0.375	0	1.4269	0
603826	2017	C30	0.422259	1.60944	4	22.2222	1	1	2	11	45.8333	66.6667	25	0	0	20.9373	0.111244	1.60944	0.4	1	1.88802	0
300657	2017	C39	0.12907	0.693147	4	22.2222	1	1	3	7	29.1667	25	33.3333	1	2.07944	21.2372	0.050771	2.3979	0.363636	0	1.66466	0
000998	2017	A01	0.036199	1.79176	3	16.6667	0	1	3	0	0	0	0	1	1.79176	23.2864	0.085322	2.70805	0.333333	0	2.51316	1
002043	2017	C20	0.058507	0.693147	7	38.8889	4	1	2	8	33.3333	25	41.6667	1	1.79176	21.7042	0.156611	2.19722	0.333333	0	3.68475	0
002156	2017	C39	0.824732	0.693147	7	38.8889	4	1	2	8	33.3333	41.6667	25	1	2.07944	23.2203	0.016887	2.3979	0.363636	0	1.54325	0
002249	2017	C38	0.324944	2.07944	4	22.2222	2	2	1	4	16.6667	8.33333	25	1	2.07944	23.5605	0.028429	2.19722	0.444444	0	1.23064	0
002008	2017	C35	0.072723	2.19722	5	27.7778	3	2	1	6	25	8.33333	41.6667	1	2.77259	23.3697	0.139811	2.19722	0.444444	1	3.99737	0
000012	2017	C30	0.124457	0.693147	8	44.4444	5	2	2	8	33.3333	25	41.6667	1	2.07944	23.6955	0.04518	2.19722	0.333333	0	1.40204	0
600703	2017	C39	0.169722	1.38629	2	11.1111	0	0	3	0	0	0	0	1	3.52636	23.9516	0.129648	2.07944	0.375	0	4.31973	0
300199	2017	C27	0.222502	1.60944	3	16.6667	2	1	1	10	41.6667	58.3333	25	0	0	22.3906	0.0676	1.94591	0.428571	0	2.25795	0
002709	2017	C26	0.128803	0.693147	4	22.2222	2	2	1	5	20.8333	8.33333	33.3333	1	2.48491	22.0294	0.099969	2.07944	0.5	0	2.8585	0
601038	2017	C35	0.084111	1.38629	8	44.4444	5	2	2	14	58.3333	50	66.6667	0	0	23.3696	0.002761	2.3979	0.363636	0	1.11972	1
002153	2017	I65	0.06714	2.19722	5	27.7778	1	2	3	0	0	0	0	1	1.38629	22.6384	0.066169	1.94591	0.428571	1	2.5415	0
601608	2017	C35	0.356361	1.94591	10	55.5556	4	2	4	8	33.3333	16.6667	50	0	0	23.7058	0.003339	1.94591	0.428571	0	1.53054	1
002203	2017	C32	0.347756	1.79176	12	77.7778	8	2	4	19	70.8333	58.3333	100	1	0.693147	23.4498	0.051373	2.19722	0.333333	1	1.43923	0
603728	2017	C38	0.405299	1.79176	3	16.6667	0	1	3	0	0	0	0	1	1.79176	21.4975	0.098176	2.19722	0.333333	0	1.68192	0
002266	2017	C38	0.214327	1.60944	2	11.1111	1	1	1	0	0	0	0	1	1.94591	22.7706	0.017324	2.30259	0.4	0	1.48409	0
002239	2017	C36	0.340585	2.48491	3	16.6667	0	1	3	3	12.5	16.6667	8.33333	1	1.38629	22.882	0.043122	2.19722	0.333333	0	1.52476	0
002204	2017	C35	0.22264	1.60944	5	27.7778	1	1	3	9	37.5	50	25	0	0	23.4487	0.00118	1.94591	0.428571	0	1.11525	1
300111	2017	C39	0.227833	1.79176	6	33.3333	2	1	3	6	25	25	25	0	0	21.7149	0.007864	1.94591	0.428571	0	2.00154	0
600801	2017	C30	0.05685	1.60944	5	27.7778	1	1	3	3	12.5	16.6667	8.33333	1	2.30259	24.141	0.076365	2.19722	0.333333	0	1.15639	0
002383	2017	C39	0.163218	1.79176	1	5.55556	0	1	1	0	0	0	0	1	1.60944	22.8428	0.036926	1.94591	0.428571	1	1.84809	0
000703	2017	C28	0.036641	0.693147	5	27.7778	2	1	3	6	25	8.33333	41.6667	1	2.48491	24.2279	0.060655	2.19722	0.333333	0	1.52919	0
000825	2017	C31	0.187456	1.60944	12	66.6667	7	2	3	19	70.8333	66.6667	91.6667	1	0.693147	25.034	0.059375	2.3979	0.363636	0	1.00448	1
600755	2017	F51	0.163383	1.60944	3	16.6667	1	2	1	0	0	0	0	1	1.60944	24.9913	0.03447	2.19722	0.333333	0	0.954549	1
600362	2017	C32	0.100632	1.60944	5	27.7778	3	2	1	4	16.6667	16.6667	16.6667	1	2.19722	25.3028	0.01851	2.30259	0.4	1	1.12211	1
000726	2017	C17	0.574329	1.79176	12	77.7778	8	2	4	15	62.5	58.3333	66.6667	1	0.693147	23.0428	0.089973	2.63906	0.357143	1	1.10768	0
300269	2017	L72	0.169206	1.60944	1	5.55556	0	1	1	0	0	0	0	1	1.79176	22.8421	0.01319	2.3979	0.363636	1	1.20426	0
002152	2017	C34	0.14177	1.79176	4	22.2222	2	1	2	2	8.33333	16.6667	0	1	1.60944	23.2642	0.078381	2.19722	0.333333	0	1.54929	1
002610	2017	C38	0.335006	1.60944	1	5.55556	0	1	1	1	4.16667	8.33333	0	1	1.79176	23.5613	0.006656	2.19722	0.333333	0	1.2665	0
300037	2017	C26	0.193185	0.693147	7	38.8889	3	1	3	7	29.1667	25	33.3333	1	1.38629	22.0314	0.088215	2.19722	0.333333	0	1.87636	0
600697	2017	F52	0.000207	0.693147	0	0	0	0	1	0	0	0	0	0	0	23.8035	0.030584	2.19722	0.333333	0	0.954549	1
300203	2017	C40	0.01435	1.38629	1	5.55556	0	1	1	0	0	0	0	1	2.89037	22.5761	0.085115	1.94591	0.428571	0	2.97402	0
002378	2017	C32	0.205925	1.38629	10	55.5556	6	1	3	9	37.5	33.3333	41.6667	0	0	22.0036	0.009114	2.19722	0.333333	0	3.06634	0
002314	2017	K70	0.019248	0.693147	1	5.55556	0	1	1	0	0	0	0	0	0	23.5286	0.060952	2.19722	0.333333	0	1.11721	1
002210	2017	L72	0.345409	0.693147	3	16.6667	0	1	2	0	0	0	0	0	0	23.7908	0.015433	2.19722	0.333333	0	1.58615	0
002496	2017	C26	0.353833	1.09861	5	27.7778	2	1	3	18	70.8333	66.6667	83.3333	1	1.09861	22.8176	0.055889	2.19722	0.333333	1	1.31334	0
000758	2017	B09	0.582012	2.3979	12	66.6667	6	2	4	12	50	41.6667	58.3333	1	0.693147	23.8307	0.015946	2.19722	0.333333	0	1.26607	1
002429	2017	C39	0.32087	0.693147	1	5.55556	0	1	1	0	0	0	0	0	0	23.5339	0.041822	2.07944	0.375	0	1.41937	0
002335	2017	C38	0.065796	0.693147	2	11.1111	1	1	1	4	16.6667	8.33333	25	1	1.94591	22.5489	0.078158	1.94591	0.428571	1	1.63127	0
000063	2017	C39	0.430608	1.94591	7	38.8889	4	1	3	10	41.6667	33.3333	50	1	3.46574	25.6928	0.037719	2.63906	0.357143	0	1.60913	0
002029	2017	C18	0.000427	0.693147	1	5.55556	0	1	1	0	0	0	0	0	0	22.873	0.041599	2.19722	0.444444	0	1.08308	0
300415	2017	C35	0.194958	1.60944	0	0	0	0	1	0	0	0	0	1	1.60944	21.5848	0.134857	2.3979	0.363636	0	2.78407	0
300061	2017	C41	0.355347	1.60944	2	11.1111	0	1	2	0	0	0	0	1	1.60944	22.2026	0.079073	2.19722	0.333333	0	1.41089	0
002648	2017	C26	0.115655	1.09861	5	27.7778	2	1	2	14	58.3333	66.6667	50	1	1.09861	23.0441	0.106035	1.94591	0.428571	1	1.77289	0
002097	2017	C35	0.408411	1.94591	4	22.2222	1	1	3	6	25	16.6667	33.3333	0	0	23.2319	0.018555	1.79176	0.5	0	1.1476	0
000657	2017	C32	0.274114	0.693147	1	5.55556	0	1	1	0	0	0	0	0	0	22.727	0.025729	2.19722	0.333333	0	1.21372	1
002345	2017	C41	0.005164	0.693147	2	11.1111	0	1	2	0	0	0	0	0	0	22.4099	0.054223	2.19722	0.333333	0	2.06435	0
002001	2017	C27	0.630541	1.09861	8	44.4444	4	2	2	11	45.8333	41.6667	50	1	2.07944	23.6237	0.115824	2.3979	0.363636	0	2.59253	0
002597	2017	C26	0.175271	1.09861	11	61.1111	5	2	4	13	54.1667	50	58.3333	1	1.79176	22.4591	0.20956	2.19722	0.333333	0	2.95343	0
000682	2017	C38	0.073357	0.693147	1	5.55556	0	1	1	0	0	0	0	0	0	22.29	0.045435	2.19722	0.333333	0	1.29123	1
002425	2017	I64	0.026739	0.693147	1	5.55556	0	1	1	0	0	0	0	0	0	22.2365	0.056954	2.19722	0.333333	0	1.4566	0
000507	2017	G55	0.067397	0.693147	1	5.55556	0	1	1	0	0	0	0	0	0	22.5008	0.02851	2.07944	0.375	0	1.81798	1
002130	2017	C39	0.160226	0.693147	1	5.55556	0	1	1	0	0	0	0	0	0	22.5527	0.028848	1.94591	0.428571	0	1.55454	0
002478	2017	C33	0.276267	0.693147	1	5.55556	0	1	1	0	0	0	0	0	0	22.4601	0.033373	1.94591	0.428571	0	1.15438	0
000876	2017	C13	0.108296	0.693147	7	38.8889	3	2	2	9	37.5	25	50	1	1.09861	24.4716	0.073455	1.94591	0.428571	0	1.12045	0
000157	2017	C35	0.101625	1.94591	5	27.7778	3	2	1	4	16.6667	8.33333	25	1	1.38629	25.1439	0.014487	1.94591	0.571429	1	0.967453	0
000096	2017	F51	0.000253	0.693147	1	5.55556	0	1	1	0	0	0	0	0	0	21.6606	0.062204	2.3979	0.363636	0	2.73497	1
002258	2017	C26	0.401132	0.693147	8	44.4444	3	1	4	8	33.3333	33.3333	33.3333	1	1.09861	22.2306	0.114966	2.19722	0.333333	0	2.26234	1
300219	2017	C39	0.283973	1.38629	1	5.55556	0	1	1	0	0	0	0	1	2.19722	22.3271	0.085001	2.19722	0.333333	0	1.78731	0
002137	2017	I64	0.245845	0.693147	2	11.1111	1	1	1	0	0	0	0	0	0	21.4805	0.037889	2.30259	0.5	0	1.53626	0
002593	2017	C36	0.433207	1.38629	7	38.8889	2	1	4	12	50	41.6667	58.3333	1	0.693147	22.0549	0.018267	1.94591	0.428571	1	1.2116	0
300131	2017	F51	0.592909	0.693147	1	5.55556	0	1	1	0	0	0	0	0	0	22.3556	0.040551	1.94591	0.428571	0	1.60522	0
002323	2017	E50	0.048716	0.693147	1	5.55556	0	1		0	0	0	0	0	0	21.7002	0.112444	2.19722	0.333333	0	1.67824	0
002047	2017	E50	0.117068	1.94591	4	22.2222	1	1	3	5	20.8333	8.33333	33.3333	0	0	22.8488	0.044846	1.94591	0.428571	1	1.70605	0
002090	2017	C38	0.010879	0.693147	4	22.2222	1	1	3	0	0	0	0	0	0	22.1023	0.03719	2.19722	0.333333	0	1.91273	0
002885	2017	C39	0.48338	1.38629	7	38.8889	3	2	3	6	25	16.6667	33.3333	0	0	20.9975	0.057319	2.19722	0.333333	1	1.46466	0
300115	2017	C39	0.145626	1.38629	1	5.55556	0	1	1	0	0	0	0	1	2.19722	23.0342	0.064538	1.94591	0.428571	0	2.33728	0
000008	2017	C37	0.001738	0.693147	1	5.55556	0	1	1	1	4.16667	0	8.33333	0	0	23.0915	0.094283	1.94591	0.428571	0	2.16656	0
300437	2017	C26	0.241218	0.693147	1	5.55556	0	1	1	0	0	0	0	0	0	21.8507	0.051983	2.19722	0.333333	0	1.30073	0
000553	2017	C26	0.961683	2.30259	6	33.3333	3	1	2	10	41.6667	58.3333	25	1	0.693147	24.4024	0.040624	1.79176	0.333333	0	1.04446	1
000533	2017	C38	0.005398	0.693147	1	5.55556	0	1	1	0	0	0	0	0	0	22.1971	0.017477	2.07944	0.375	0	2.16805	0
002468	2017	G60	0.000505	0.693147	5	27.7778	3	2	1	1	4.16667	0	8.33333	0	0	22.899	0.177387	2.07944	0.375	1	1.76319	0
002708	2017	C36	0.065014	0.693147	1	5.55556	0	1	1	0	0	0	0	0	0	21.5762	0.00509	2.3979	0.363636	0	1.3557	0
300300	2017	I65	0.012116	0.693147	1	5.55556	0	1	1	0	0	0	0	0	0	21.9441	0.024433	2.19722	0.333333	0	1.78348	0
300168	2017	I65	0.000207	0.693147	1	5.55556	0	1	1	0	0	0	0	0	0	22.8032	0.046278	1.94591	0.428571	1	2.35672	0
300057	2017	C32	0.350726	0.693147	1	5.55556	0	1	1	0	0	0	0	0	0	22.4435	0.017785	2.19722	0.333333	1	1.19951	0
300026	2017	C27	0.097224	1.79176	6	33.3333	2	1	3	11	45.8333	58.3333	33.3333	1	0.693147	22.7286	0.060805	2.19722	0.333333	0	1.67522	0
300044	2017	I65	0.040028	0.693147	1	5.55556	0	1	1	0	0	0	0	0	0	22.1806	0.056619	2.19722	0.333333	1	1.5398	0
002449	2017	C39	0.162771	1.38629	5	27.7778	1	2	3	2	8.33333	8.33333	8.33333	1	2.63906	22.5591	0.058034	2.3979	0.363636	0	1.69256	1
000778	2017	C33	0.029419	1.09861	8	44.4444	6	2	1	14	58.3333	50	66.6667	1	0.693147	24.6158	0.02168	2.19722	0.333333	0	1.00394	1
000158	2017	C17	0.018519	0.693147	3	16.6667	1	1	2	2	8.33333	8.33333	8.33333	0	0	23.2719	0.027744	2.3979	0.363636	0	1.34145	1
002173	2017	Q83	0.024565	0.693147	0	0	0	0	1	0	0	0	0	0	0	22.2602	0.03055	2.19722	0.333333	1	1.24351	0
002464	2017	I64	0.688749	0.693147	1	5.55556	0	1	1	0	0	0	0	0	0	21.8216	0.07534	1.94591	0.428571	0	2.50471	0
002301	2017	C24	0.11959	0.693147	1	5.55556	0	1	1	0	0	0	0	0	0	22.2734	0.033168	2.19722	0.333333	1	1.91529	0
300467	2017	I64	0.168276	0.693147	1	5.55556	0	1	1	0	0	0	0	0	0	22.0007	0.046472	1.79176	0.5	0	1.93887	0
300568	2017	C26	0.371963	1.38629	2	11.1111	0	1	2	0	0	0	0	1	2.48491	21.5877	0.041476	1.94591	0.428571	0	2.07698	0
300242	2017	I64	0.014804	0.693147	1	5.55556	0	1	1	0	0	0	0	0	0	21.7381	0.06952	1.94591	0.428571	0	1.83851	0
002489	2017	C21	0.869778	1.38629	4	22.2222	1	1	2	7	29.1667	33.3333	25	0	0	22.8554	0.009346	2.19722	0.333333	0	1.99652	0
002355	2017	C36	0.153099	0.693147	5	27.7778	2	1	3	0	0	0	0	0	0	22.1779	0.023825	2.19722	0.333333	1	1.55767	0
300662	2017	L72	0.041812	1.38629	1	5.55556	0	1	1	0	0	0	0	1	2.70805	20.6429	0.117972	2.19722	0.333333	0	2.03184	0
002342	2017	C33	0.168981	1.38629	4	22.2222	1	1	3	6	25	33.3333	16.6667	0	0	22.1363	-0.004196	1.94591	0.428571	0	1.74914	0
002497	2017	C26	0.086524	1.38629	2	11.1111	1	1	1	0	0	0	0	1	2.07944	22.1917	0.070751	2.19722	0.333333	0	2.948	0
300170	2017	I65	0.073666	0.693147	2	11.1111	0	1	2	0	0	0	0	0	0	21.8696	0.105383	1.60944	0.571429	0	2.90725	0
000892	2017	R86	0.08699	0.693147	1	5.55556	0	1	1	0	0	0	0	0	0	22.1385	0.109688	1.60944	0.4	0	1.44233	0
002011	2017	C34	0.1156	1.79176	8	44.4444	5	1	2	4	16.6667	8.33333	25	1	1.79176	23.353	0.006388	2.19722	0.333333	0	1.19345	0
600028	2017	B07	0.114122	1.09861	7	38.8889	6	1	1	10	41.6667	25	58.3333	1	2.3979	26.1053	0.045437	2.30259	0.4	1	0.954549	1
002167	2017	C32	0.141393	0.693147	4	22.2222	0	1	3	0	0	0	0	0	0	21.8133	-0.013515	2.19722	0.333333	0	2.44388	0
300407	2017	C38	0.612443	0.693147	2	11.1111	1	1	1	0	0	0	0	0	0	21.4253	0.034033	2.19722	0.333333	0	1.5513	0
002792	2017	C39	0.235104	1.94591	1	5.55556	0	1	1	0	0	0	0	1	1.09861	21.8176	0.040343	2.19722	0.333333	0	1.63448	0
002659	2017	E48	0.015202	0.693147	1	5.55556	0	1	1	0	0	0	0	0	0	21.8691	0.005641	2.07944	0.5	1	1.80509	1
300418	2017	I64	0.472668	1.94591	2	11.1111	1	1	1	0	0	0	0	1	1.09861	23.2133	0.154478	1.94591	0.428571	1	1.48178	0
000021	2017	C39	0.344257	1.94591	4	22.2222	2	2	1	4	16.6667	8.33333	25	1	1.38629	23.5326	0.040534	2.19722	0.333333	0	1.50459	1
300279	2017	C38	0.035081	0.693147	1	5.55556	0	1	1	0	0	0	0	0	0	21.9011	0.029362	2.19722	0.333333	1	1.83395	0
300148	2017	R85	0.018033	0.693147	0	0	0	0	1	0	0	0	0	0	0	22.2864	0.028305	1.60944	0.4	0	1.50573	0
002845	2017	C39	0.095329	0.693147	1	5.55556	0	1	1	0	0	0	0	0	0	21.8635	0.056518	1.94591	0.428571	1	1.36008	0
002603	2017	C27	0.0019	1.38629	7	38.8889	4	1	3	11	45.8333	41.6667	50	1	0.693147	22.7885	0.075896	2.07944	0.375	0	2.11667	0
002637	2017	C26	0.164419	0.693147	2	11.1111	1	1	1	5	20.8333	16.6667	25	1	1.09861	22.5748	0.028111	1.94591	0.428571	1	1.17676	0
000032	2017	F51	0.415985	0.693147	1	5.55556	0	1	1	0	0	0	0	0	0	21.3794	0.006731	2.19722	0.333333	0	1.9199	1
002613	2017	C35	0.285558	0.693147	1	5.55556	0	1	1	0	0	0	0	0	0	21.4759	-0.022525	2.19722	0.333333	0	1.44396	0
300083	2017	C39	0.140801	1.09861	5	27.7778	2	1	2	9	37.5	16.6667	58.3333	1	1.60944	23.138	0.04422	2.19722	0.333333	0	1.38168	0
300690	2017	C30	0.353907	0.693147	2	11.1111	0	1	2	0	0	0	0	0	0	20.7793	0.136924	2.19722	0.333333	0	1.72991	0
002390	2017	C27	0.03611	1.09861	4	22.2222	1	1	2	11	45.8333	58.3333	33.3333	1	1.09861	23.2044	0.029139	2.48491	0.333333	0	1.43718	0
002426	2017	C39	0.288005	1.60944	3	16.6667	1	1	2	0	0	0	0	1	1.38629	23.6112	0.009609	1.79176	0.333333	1	1.39262	0
300306	2017	C40	0.076439	0.693147	1	5.55556	0	1	1	0	0	0	0	0	0	21.544	0.058375	2.19722	0.333333	1	1.50022	0
300319	2017	C39	0.235719	0.693147	1	5.55556	0	1	1	0	0	0	0	0	0	21.8577	-0.111985	2.19722	0.333333	0	1.58399	0
300207	2017	C38	0.365784	1.38629	2	11.1111	1	1	1	0	0	0	0	1	2.07944	23.2927	0.052797	1.60944	0.4	1	1.65662	0
300533	2017	I65	0.000207	0.693147	1	5.55556	0	1	1	0	0	0	0	0	0	21.2716	0.052309	1.94591	0.428571	0	1.73598	0
002020	2017	C27	0.151581	1.38629	6	33.3333	2	1	3	0	0	0	0	1	1.79176	22.3133	0.065171	2.07944	0.375	0	1.60538	0
300035	2017	C35	0.000598	0.693147	1	5.55556	0	1	1	0	0	0	0	0	0	21.1272	0.03842	2.19722	0.333333	0	2.3258	0
300183	2017	I65	0.002404	0.693147	1	5.55556	0	1	1	1	4.16667	0	8.33333	0	0	21.8449	0.080589	2.19722	0.333333	0	2.15535	0
300050	2017	I65	0.028651	0.693147	1	5.55556	0	1	1	0	0	0	0	0	0	21.984	0.033098	1.60944	0.4	0	1.27149	0
000881	2017	S90	0.156628	1.79176	4	22.2222	2	2	1	0	0	0	0	1	1.09861	23.1697	0.037553	2.19722	0.333333	0	1.20777	1
002084	2017	C33	0.75436	1.09861	12	66.6667	6	2	4	10	41.6667	33.3333	50	1	1.38629	21.6162	0.044924	2.07944	0.375	0	1.52649	0
002527	2017	C38	0.077363	1.38629	9	50	5	2	3	6	25	8.33333	41.6667	0	0	22.5577	0.025735	2.19722	0.333333	0	1.31456	0
300023	2017	L71	0.036532	0.693147	3	16.6667	2	1	1	1	4.16667	0	8.33333	0	0	22.6361	0.004818	2.07944	0.375	1	1.13887	0
002394	2017	C17	0.300438	1.60944	9	50	3	2	4	10	41.6667	33.3333	50	1	0.693147	22.1553	0.079886	2.19722	0.333333	0	1.20229	0
002365	2017	C27	0.630672	1.38629	7	38.8889	4	1	2	9	37.5	33.3333	41.6667	1	0.693147	21.1806	0.093196	1.79176	0.5	0	3.56164	0
300318	2017	C35	0.208574	0.693147	1	5.55556	0	1	1	0	0	0	0	0	0	21.7303	0.019558	1.94591	0.428571	1	1.7157	0
600119	2017	G54	0.07368	0.693147	1	5.55556	0	1	1	0	0	0	0	0	0	21.417	-0.057101	2.19722	0.333333	0	2.67069	1
601388	2017	C32	0.715558	1.09861	7	38.8889	2	1	4	14	58.3333	66.6667	50	1	0.693147	22.3266	0.068245	2.07944	0.375	0	2.26439	0
000997	2017	I65	0.071519	1.60944	3	16.6667	0	2	2	1	4.16667	0	8.33333	1	1.38629	22.8724	0.091432	1.60944	0.4	0	2.41132	0
002209	2017	C35	0.348643	0.693147	1	5.55556	0	1	1	0	0	0	0	0	0	21.2285	0.012247	1.94591	0.428571	0	1.78419	0
300121	2017	C26	0.371187	1.09861	8	44.4444	3	1	4	5	20.8333	33.3333	8.33333	1	1.79176	21.2079	0.134103	1.79176	0.5	1	2.75543	0
002388	2017	C39	0.10172	0.693147	0	0	0	0	1	0	0	0	0	0	0	21.3038	0.044123	2.19722	0.333333	1	2.21227	0
002803	2017	C23	0.199534	0.693147	1	5.55556	0	1	1	0	0	0	0	0	0	20.8616	0.086356	1.94591	0.428571	0	2.63139	0
300488	2017	C33	0.055976	0.693147	4	22.2222	2	1	2	0	0	0	0	0	0	20.7724	0.10993	1.79176	0.5	0	1.54143	0
300520	2017	I65	0.104518	0.693147	1	5.55556	0	1	1	0	0	0	0	0	0	20.957	0.016649	2.19722	0.333333	0	3.10983	0
002564	2017	C35	0.136815	1.38629	2	11.1111	0	1	2	0	0	0	0	1	1.60944	23.8406	0.016191	2.19722	0.333333	0	1.09825	0
300164	2017	B11	0.510468	0.693147	1	5.55556	0	1	1	0	0	0	0	0	0	21.7239	0.022117	1.60944	0.4	0	1.21642	0
002158	2017	C34	0.264933	1.38629	2	11.1111	1	1	1	5	20.8333	8.33333	33.3333	0	0	21.8584	0.074322	2.19722	0.333333	0	2.39672	0
000506	2017	B09	0.488416	0.693147	1	5.55556	0	1	1	0	0	0	0	0	0	21.6583	-0.148615	2.19722	0.333333	0	3.26359	0
002402	2017	C39	0.685266	1.38629	4	22.2222	1	1	3	4	16.6667	8.33333	25	0	0	21.4664	0.09884	2.19722	0.333333	1	3.59357	0
300250	2017	C39	0.006527	0.693147	1	5.55556	0	1	1	0	0	0	0	0	0	21.3388	0.042313	1.94591	0.428571	1	1.547	0
002632	2017	C26	0.303556	1.38629	6	33.3333	3	1	2	4	16.6667	8.33333	25	0	0	21.5397	0.063366	2.19722	0.333333	1	2.24657	0
002164	2017	C34	0.204106	0.693147	1	5.55556	0	1	1	3	12.5	8.33333	16.6667	0	0	23.5202	0.017642	2.3979	0.363636	1	1.09201	0
300012	2017	M74	0.029804	1.79176	2	11.1111	1	1	1	0	0	0	0	1	1.09861	21.9807	0.041467	1.94591	0.428571	0	2.22301	0
601668	2017	E48	0.080641	1.09861	7	38.8889	6	1	1	9	37.5	33.3333	41.6667	1	2.07944	26.1053	0.031702	1.79176	0.571429	0	0.954549	1
600655	2017	F52	0.033934	1.38629	3	16.6667	1	2	1	0	0	0	0	1	1.60944	23.9061	0.027814	2.07944	0.375	0	1.16769	0
002348	2017	C24	0.64294	0.693147	1	5.55556	0	1	1	0	0	0	0	0	0	21.2717	0.040907	2.07944	0.375	1	2.82488	0
002837	2017	C35	0.081415	0.693147	1	5.55556	0	1	1	0	0	0	0	0	0	20.9526	0.081026	2.19722	0.333333	1	1.9105	0
300003	2017	C35	0.086905	1.09861	5	27.7778	2	1	2	6	25	25	25	1	1.60944	23.272	0.089155	1.94591	0.428571	1	3.23103	0
002440	2017	C26	0.087855	1.79176	6	33.3333	3	1	2	8	33.3333	25	41.6667	1	0.693147	22.9182	0.112164	2.19722	0.333333	0	1.70274	0
300293	2017	C35	0.665619	0.693147	1	5.55556	0	1	1	0	0	0	0	0	0	21.6433	0.00778	1.60944	0.571429	1	1.82952	0
300490	2017	C38	0.035892	0.693147	1	5.55556	0	1	1	1	4.16667	0	8.33333	0	0	21.5554	0.034975	2.19722	0.333333	0	1.35002	0
002131	2017	I64	0.106528	1.79176	2	11.1111	1	1	1	5	20.8333	25	16.6667	0	0	23.3144	0.035451	2.19722	0.333333	1	1.31222	0
300042	2017	C39	0.746075	0.693147	1	5.55556	0	1	1	0	0	0	0	0	0	20.6738	0.059896	2.19722	0.333333	0	3.9539	0
002486	2017	C18	0.819432	1.38629	2	11.1111	1	1	1	3	12.5	8.33333	16.6667	0	0	21.1146	0.0115	2.19722	0.333333	1	3.3652	0
002272	2017	C34	0.102552	0.693147	4	22.2222	1	1	3	0	0	0	0	0	0	21.1749	0.003971	2.19722	0.333333	1	1.59629	0
002077	2017	K70	0.202602	0.693147	5	27.7778	2	1	2	2	8.33333	8.33333	8.33333	0	0	22.7129	0.003828	1.94591	0.428571	0	1.42025	1
002225	2017	C30	0.181605	1.38629	3	16.6667	2	1	1	8	33.3333	16.6667	50	1	0.693147	22.3078	0.006548	2.07944	0.375	0	1.2985	0
002381	2017	C29	0.235303	0.693147	4	22.2222	3	1	1	1	4.16667	0	8.33333	0	0	21.4529	0.046044	2.19722	0.333333	0	1.45397	0
603970	2017	F51	0.047742	1.79176	2	11.1111	1	1	1	0	0	0	0	1	1.09861	21.7468	0.03344	2.19722	0.333333	1	1.31313	1
002291	2017	C18	0.00659	0.693147	1	5.55556	0	1	1	0	0	0	0	0	0	21.8813	-0.11247	1.79176	0.5	1	1.36895	0
300611	2017	C34	0.051574	0.693147	2	11.1111	1	1	1	0	0	0	0	0	0	20.5669	0.065682	2.07944	0.375	0	1.56929	0
300224	2017	C30	0.201861	1.09861	4	22.2222	1	1	2	6	25	25	25	1	1.60944	22.0704	0.026973	2.19722	0.333333	0	2.13853	0
300465	2017	I65	0.019717	0.693147	1	5.55556	0	1	1	0	0	0	0	0	0	21.5286	0.017314	1.60944	0.4	0	1.8197	0
300303	2017	C39	0.17193	0.693147	3	16.6667	2	1	1	0	0	0	0	0	0	21.9227	0.014499	1.60944	0.4	1	1.66051	0
300394	2017	C39	0.308892	0.693147	2	11.1111	0	1	2	0	0	0	0	0	0	20.6061	0.128313	2.19722	0.333333	1	2.43712	0
603859	2017	M74	0.024943	0.693147	1	5.55556	0	1	1	0	0	0	0	0	0	20.5022	0.054974	2.19722	0.333333	0	2.00924	0
300545	2017	C35	0.009132	0.693147	1	5.55556	0	1	1	0	0	0	0	1	1.60944	20.7629	0.068272	1.79176	0.333333	1	2.29631	0
002532	2017	C34	0.414262	1.38629	5	27.7778	2	1	2	7	29.1667	33.3333	25	1	0.693147	21.4083	0.062281	2.19722	0.333333	1	1.65688	0
300442	2017	C35	0.174748	0.693147	2	11.1111	1	1	1	0	0	0	0	0	0	21.2334	0.006468	1.94591	0.428571	1	1.40342	0
002139	2017	C38	0.498326	1.09861	4	22.2222	1	1	3	5	20.8333	16.6667	25	1	1.60944	21.8892	0.075865	2.19722	0.333333	1	2.39392	0
300234	2017	C30	0.014464	0.693147	2	11.1111	1	1	1	0	0	0	0	0	0	20.9175	-0.01001	1.94591	0.428571	0	1.70855	0
300268	2017	C13	0.364157	0.693147	2	11.1111	0	1	2	0	0	0	0	0	0	20.7747	0.024825	1.94591	0.428571	0	2.64076	0
300546	2017	C39	0.206681	0.693147	2	11.1111	0	1	2	0	0	0	0	0	0	20.6644	0.095774	2.19722	0.333333	1	2.10086	0
002825	2017	C29	0.441969	0.693147	2	11.1111	0	1	2	0	0	0	0	0	0	20.4367	0.050077	2.19722	0.333333	0	1.76804	0
300735	2017	C39	0.158409	0.693147	4	22.2222	1	1	3	0	0	0	0	1	3.78419	21.3457	0.122516	2.19722	0.333333	1	1.46857	0
300468	2017	I65	0.457855	0.693147	1	5.55556	0	1	1	0	0	0	0	0	0	20.8874	0.081094	1.94591	0.428571	1	2.76062	0
000422	2017	C26	0.134092	0.693147	9	50	3	2	4	9	37.5	41.6667	33.3333	1	0.693147	24.2061	-0.142338	2.19722	0.333333	0	1.06437	1
000639	2017	C13	0.498845	1.60944	1	5.55556	0	1	1	0	0	0	0	1	1.09861	22.7654	0.049364	2.19722	0.333333	0	1.63073	0
002649	2017	I65	0.553057	2.30259	3	16.6667	1	1	2	3	12.5	8.33333	16.6667	1	1.09861	21.7789	0.079072	1.94591	0.428571	0	2.20372	0
000816	2017	C34	0.415779	1.09861	3	16.6667	2	1	1	10	41.6667	58.3333	25	0	0	22.5423	-0.047494	1.94591	0.428571	1	1.17356	0
002124	2017	C13	0.022152	1.60944	4	22.2222	2	2	1	4	16.6667	16.6667	16.6667	0	0	22.2146	0.074795	1.94591	0.428571	0	1.37625	0
002723	2017	C38	0.716341	0.693147	2	11.1111	1	1	1	0	0	0	0	0	0	20.7645	0.007334	1.94591	0.428571	0	3.1081	0
300608	2017	I65	0.044114	0.693147	4	22.2222	0	2	3	0	0	0	0	0	0	20.6869	0.076749	2.07944	0.375	1	1.51575	0
002835	2017	C39	0.952218	0.693147	3	16.6667	0	1	3	0	0	0	0	0	0	20.4903	0.024471	2.19722	0.444444	1	1.8855	0
002430	2017	C35	0.005188	1.09861	4	22.2222	2	1	2	6	25	16.6667	33.3333	1	1.60944	23.1292	0.036375	2.19722	0.333333	0	1.65657	1
002843	2017	C33	0.17741	0.693147	2	11.1111	1	1	1	0	0	0	0	0	0	20.3575	0.087965	1.94591	0.428571	0	1.8927	0
002138	2017	C39	0.228526	1.38629	0	0	0	0	1	0	0	0	0	1	1.38629	22.2853	0.078106	2.19722	0.333333	0	2.56507	0
002634	2017	C18	0.763085	0.693147	2	11.1111	1	1	1	0	0	0	0	0	0	20.8624	0.050938	1.94591	0.428571	1	2.2403	0
000739	2017	C27	0.43513	1.09861	2	11.1111	1	1	1	5	20.8333	8.33333	33.3333	1	1.09861	22.4622	0.045374	1.94591	0.428571	1	1.78025	0
600478	2017	C38	0.252314	1.38629	2	11.1111	1	1	1	2	8.33333	0	16.6667	1	1.79176	22.6311	0.006849	2.19722	0.333333	0	1.95362	0
002521	2017	C22	0.054824	0.693147	3	16.6667	0	1	3	2	8.33333	8.33333	8.33333	0	0	22.2185	0.036967	1.94591	0.428571	0	1.21435	0
002896	2017	C34	0.159827	0.693147	3	16.6667	1	1	2	0	0	0	0	0	0	20.4763	0.091334	2.19722	0.333333	1	1.91924	0
002376	2017	C39	0.283722	0.693147	3	16.6667	1	1	2	4	16.6667	8.33333	25	1	1.09861	22.1231	0.087664	2.19722	0.444444	0	1.92626	1
300660	2017	C38	0.459044	0.693147	1	5.55556	0	1	1	2	8.33333	16.6667	0	1	1.94591	21.7751	0.102417	2.19722	0.333333	0	1.43327	0
300432	2017	C36	0.062275	0.693147	2	11.1111	0	1	2	4	16.6667	8.33333	25	1	1.09861	22.4295	0.074495	2.19722	0.333333	0	1.30173	0
002168	2017	C38	0.009959	0.693147	2	11.1111	1	1	1	1	4.16667	0	8.33333	0	0	21.8969	-0.042112	2.19722	0.333333	1	3.85704	0
002813	2017	C39	0.255097	0.693147	1	5.55556	0	1	1	0	0	0	0	0	0	21.206	0.017116	1.60944	0.4	0	1.54255	0
300548	2017	C39	0.506727	0.693147	1	5.55556	0	1	1	0	0	0	0	0	0	20.3481	0.120976	2.19722	0.333333	1	3.10579	0
002481	2017	C14	0.190831	1.09861	5	27.7778	2	1	2	8	33.3333	50	16.6667	1	0.693147	22.189	0.008167	2.19722	0.333333	0	1.79975	1
300663	2017	I65	0.017857	0.693147	1	5.55556	0	1	1	0	0	0	0	1	2.19722	20.85	0.042292	2.19722	0.333333	1	1.46888	0
002337	2017	C35	0.621887	0.693147	3	16.6667	1	1	2	0	0	0	0	0	0	21.2291	0.008246	1.60944	0.4	0	2.103	0
300171	2017	C35	0.514902	1.09861	4	22.2222	1	1	2	4	16.6667	16.6667	16.6667	1	1.60944	22.1972	0.031758	2.19722	0.333333	1	1.37153	0
002688	2017	C27	0.362893	0.693147	4	22.2222	1	1	2	3	12.5	8.33333	16.6667	1	1.09861	21.8084	0.039147	2.19722	0.333333	0	1.66265	0
300456	2017	C39	0.531648	1.38629	1	5.55556	0	1	1	0	0	0	0	1	1.38629	21.8547	0.023851	1.94591	0.428571	0	1.82774	0
002334	2017	C38	0.209039	1.60944	3	16.6667	1	1	2	0	0	0	0	1	1.09861	21.8924	0.073174	2.19722	0.333333	1	2.04804	0
002611	2017	C35	0.336081	1.60944	2	11.1111	1	1	1	0	0	0	0	1	1.09861	23.244	0.067143	1.79176	0.5	0	1.2112	0
002106	2017	C39	0.95013	0.693147	3	16.6667	1	1	2	3	12.5	8.33333	16.6667	0	0	22.2648	0.031898	2.48491	0.333333	0	1.72227	1
002518	2017	C38	0.298441	1.38629	1	5.55556	0	1	1	2	8.33333	0	16.6667	1	2.07944	22.0625	0.111921	1.94591	0.428571	1	2.81607	0
002863	2017	C36	0.409086	1.09861	7	38.8889	2	1	4	8	33.3333	33.3333	33.3333	1	0.693147	22.0606	0.018896	2.07944	0.375	0	1.12404	0
002599	2017	C23	0.007853	0.693147	5	27.7778	3	1	2	2	8.33333	8.33333	8.33333	1	1.38629	21.5772	0.049494	2.19722	0.333333	0	1.55334	0
002141	2017	C38	0.199258	0.693147	2	11.1111	1	1	1	0	0	0	0	0	0	21.2002	0.003163	1.60944	0.4	0	3.63865	0
002032	2017	C33	0.280181	0.693147	4	22.2222	1	1	2	4	16.6667	25	8.33333	1	1.38629	22.9394	0.153598	2.19722	0.333333	0	3.01218	0
002660	2017	C39	0.357195	0.693147	3	16.6667	0	1	3	0	0	0	0	0	0	21.4401	0.011557	1.60944	0.4	1	1.58572	0
002418	2017	C34	0.054745	0.693147	5	27.7778	4	1	1	4	16.6667	25	8.33333	1	1.09861	22.9846	0.028747	2.19722	0.333333	0	1.39269	0
603336	2017	C13	0.243643	0.693147	2	11.1111	0	1	2	0	0	0	0	0	0	20.5007	0.079992	1.94591	0.428571	1	2.19099	0
002227	2017	C38	0.001325	0.693147	1	5.55556	0	1	1	0	0	0	0	0	0	20.7915	0.014453	1.94591	0.428571	1	3.98601	0
002672	2017	C42	0.005889	0.693147	5	27.7778	2	1	3	3	12.5	8.33333	16.6667	1	2.07944	22.9468	0.063497	2.19722	0.333333	0	1.68876	1
002901	2017	C35	0.092458	0.693147	3	16.6667	2	1	1	2	8.33333	0	16.6667	1	1.09861	21.0514	0.214149	1.79176	0.333333	0	1.99366	0
300227	2017	C39	0.028026	1.09861	1	5.55556	0	1	1	2	8.33333	16.6667	0	1	1.60944	20.783	0.066999	1.94591	0.428571	1	2.55387	0
002002	2017	C26	0.022869	1.09861	6	33.3333	3	1	2	5	20.8333	8.33333	33.3333	1	1.38629	23.3862	0.074839	2.19722	0.333333	1	1.66481	0
002303	2017	C22	0.30016	1.60944	2	11.1111	1	1	1	0	0	0	0	1	1.09861	22.5035	0.064171	1.60944	0.4	1	2.06991	0
000670	2017	C39	0.612728	1.38629	1	5.55556	0	1	1	0	0	0	0	0	0	19.9178	-0.148615	2.19722	0.333333	0	7.80948	0
000988	2017	C39	0.178075	1.38629	5	27.7778	3	2	1	0	0	0	0	1	1.38629	22.8725	0.045272	2.19722	0.333333	1	2.17265	1
002511	2017	C22	0.021524	1.09861	5	27.7778	2	1	3	4	16.6667	8.33333	25	1	1.79176	22.4797	0.067751	2.19722	0.333333	0	2.55149	0
300428	2017	C32	0.328598	1.09861	1	5.55556	0	1	1	0	0	0	0	0	0	20.6125	0.12881	2.19722	0.333333	0	2.17251	0
300134	2017	C39	0.201381	1.09861	6	33.3333	2	1	3	8	33.3333	33.3333	33.3333	0	0	22.6796	-0.070504	1.60944	0.4	0	1.95498	0
300292	2017	C39	0.111356	1.09861	4	22.2222	2	1	2	5	20.8333	8.33333	33.3333	1	0.693147	21.9835	0.06645	1.94591	0.428571	0	1.82222	0
000589	2017	C29	0.528753	1.09861	3	16.6667	2	1	1	8	33.3333	58.3333	8.33333	0	0	22.997	-0.022011	2.30259	0.4	0	1.02901	1
002678	2017	C24	0.120839	1.09861	3	16.6667	2	1	1	6	25	16.6667	33.3333	0	0	22.1511	0.045317	2.07944	0.571429	0	2.86109	1
002472	2017	C34	0.151504	0.693147	1	5.55556	0	1	1	3	12.5	8.33333	16.6667	1	1.09861	22.7365	0.042199	2.19722	0.333333	1	1.34901	0
002436	2017	C39	0.610707	1.60944	5	27.7778	1	1	3	1	4.16667	0	8.33333	1	1.09861	22.2129	0.044132	1.94591	0.428571	1	2.00219	0
300539	2017	C29	0.568583	0.693147	2	11.1111	0	1	2	0	0	0	0	0	0	20.4449	0.049199	1.94591	0.428571	1	1.74902	0
002705	2017	C38	0.864909	1.38629	4	22.2222	1	1	2	5	20.8333	25	16.6667	1	0.693147	22.6183	0.067777	2.19722	0.333333	0	1.24631	0
300661	2017	C39	0.639735	0.693147	1	5.55556	0	1	1	0	0	0	0	1	1.09861	20.6628	0.140821	1.60944	0.4	1	2.29369	0
000710	2017	M74	0.067631	0.693147	1	5.55556	0	0	2	0	0	0	0	1	0.693147	21.3146	0.161372	2.19722	0.333333	0	2.78941	0
300264	2017	I65	0.17156	0.693147	1	5.55556	0	1	1	0	0	0	0	0	0	20.6297	-0.087982	1.94591	0.428571	0	3.33711	0
002197	2017	C34	0.087668	1.09861	3	16.6667	0	1	3	5	20.8333	8.33333	33.3333	0	0	22.395	0.005842	1.94591	0.428571	1	1.56827	0
600458	2017	C29	0.531562	1.60944	5	27.7778	2	2	2	4	16.6667	0	33.3333	1	1.09861	23.3853	0.004784	2.70805	0.333333	0	1.17654	1
002399	2017	C27	0.764788	1.79176	3	16.6667	2	1	1	4	16.6667	8.33333	25	1	1.09861	23.3027	0.009056	1.94591	0.428571	0	1.8621	0
300348	2017	I65	0.058901	1.09861	1	5.55556	0	1	1	0	0	0	0	0	0	21.1068	0.066824	2.19722	0.333333	0	2.41218	0
002328	2017	C36	0.061686	1.09861	1	5.55556	0	1		0	0	0	0	0	0	22.1085	0.042702	2.19722	0.333333	0	1.0434	0
300639	2017	C27	0.040973	0.693147	3	16.6667	1	1	2	0	0	0	0	1	0.693147	20.7906	0.111309	2.3979	0.363636	0	2.44458	0
002003	2017	C18	0.221448	1.09861	5	27.7778	1	2	2	6	25	8.33333	41.6667	1	0.693147	21.8328	0.143264	2.3979	0.363636	0	2.12036	0
300430	2017	C40	0.014115	0.693147	2	11.1111	0	1	2	0	0	0	0	1	0.693147	21.3644	0.062644	2.19722	0.333333	0	1.39426	0
002725	2017	C36	0.866324	1.09861	2	11.1111	0	1	2	0	0	0	0	0	0	20.8353	0.014772	2.19722	0.333333	0	1.53053	0
300056	2017	C35	0.546423	1.09861	1	5.55556	0	1	1	0	0	0	0	0	0	21.7257	0.012196	2.19722	0.333333	0	1.29632	0
002318	2017	C33	0.21429	0.693147	6	33.3333	2	1		6	25	25	25	1	0.693147	22.3229	0.029158	2.19722	0.333333	1	1.58164	0
300259	2017	C40	0.026084	0.693147	6	33.3333	2	2	3	0	0	0	0	1	0.693147	21.5583	0.079241	2.19722	0.333333	0	1.84388	0
300551	2017	C35	0.020567	0.693147	1	5.55556	0	1	1	0	0	0	0	0	0	20.3476	0.021443	2.19722	0.333333	1	2.22759	0
002502	2017	R86	0.019514	0.693147	0	0	0	0	1	0	0	0	0	1	0.693147	22.0475	0.100615	2.19722	0.333333	0	1.66373	0
002701	2017	C33	0.011183	1.09861	4	22.2222	3	1	1	8	33.3333	25	41.6667	0	0	23.3869	0.047106	2.19722	0.333333	0	1.47156	0
002870	2017	C40	0.657288	0.693147	3	16.6667	1	1	2	0	0	0	0	1	0.693147	20.702	0.095899	2.19722	0.333333	0	1.52865	0
300065	2017	C39	0.131262	1.09861	1	5.55556	0	1	1	1	4.16667	0	8.33333	1	2.19722	21.5174	0.077972	1.60944	0.4	1	2.67142	0
300668	2017	M74	0.009905	0.693147	2	11.1111	0	1	2	0	0	0	0	0	0	19.8853	0.188651	1.94591	0.428571	1	2.56465	0
002716	2017	C32	0.057847	0.693147	4	22.2222	1	1	2	10	41.6667	41.6667	41.6667	1	0.693147	22.9825	0.029646	2.19722	0.333333	0	1.39573	0
000869	2017	C15	0.088242	1.09861	4	22.2222	2	2	1	6	25	8.33333	41.6667	1	0.693147	23.2519	0.085917	2.56495	0.333333	0	1.93245	0
300112	2017	C40	0.01932	0.693147	2	11.1111	0	1	2	1	4.16667	0	8.33333	0	0	20.9023	0.043883	1.94591	0.428571	0	1.84551	0
002196	2017	C35	0.223235	0.693147	0	0	0	0	1	0	0	0	0	1	0.693147	21.9148	0.042634	2.19722	0.333333	0	1.33707	0
002369	2017	C39	0.182478	1.09861	3	16.6667	1	1	2	5	20.8333	8.33333	33.3333	0	0	22.1274	0.002563	2.07944	0.375	1	1.69092	0
300582	2017	C39	0.328364	1.09861	1	5.55556	0	1	1	0	0	0	0	0	0	21.111	0.015743	2.07944	0.375	0	2.07044	0
300169	2017	C29	0.124288	1.38629	3	16.6667	0	1	3	0	0	0	0	1	1.09861	21.4481	-0.018467	1.94591	0.428571	0	1.30321	0
002785	2017	C30	0.277459	1.09861	3	16.6667	0	1	3	0	0	0	0	0	0	20.9667	-0.003837	2.07944	0.375	0	1.75939	0
002862	2017	C24	0.87009	0.693147	1	5.55556	0	1	1	0	0	0	0	0	0	20.1923	0.093751	1.94591	0.428571	1	1.73554	0
300461	2017	C35	0.064883	0.693147	1	5.55556	0	1	1	0	0	0	0	1	0.693147	20.9551	0.044992	2.19722	0.333333	0	1.96124	0
000798	2017	A04	0.304477	1.09861	0	0	0	0	1	0	0	0	0	0	0	20.7497	0.046614	2.07944	0.375	0	2.93861	1
000908	2017	C27	0.038444	0.693147	4	22.2222	0	1	3	4	16.6667	8.33333	25	1	0.693147	22.3061	0.037033	2.19722	0.444444	1	1.35228	0
002437	2017	C27	0.015665	1.09861	1	5.55556	0	1	1	7	29.1667	8.33333	50	0	0	22.9276	0.034434	2.19722	0.333333	0	2.18431	0
002757	2017	C35	0.151187	0.693147	2	11.1111	0	1	2	0	0	0	0	1	0.693147	20.8092	0.105213	1.94591	0.428571	0	1.99295	0
002666	2017	C26	0.000207	0.693147	1	5.55556	0	1	1	0	0	0	0	1	0.693147	21.9848	0.045291	2.07944	0.375	0	1.22929	0
300386	2017	I65	0.111094	1.09861	1	5.55556	0	1	1	0	0	0	0	0	0	21.4011	0.055069	1.94591	0.428571	0	2.19555	0
000060	2017	C32	0.589331	1.60944	12	83.3333	8	3	4	18	70.8333	75	75	1	1.09861	23.6608	0.061028	2.19722	0.444444	1	1.79676	1
300267	2017	C27	0.17893	1.09861	2	11.1111	0	1	2	0	0	0	0	0	0	22.4672	0.092445	2.19722	0.333333	0	1.79348	0
300615	2017	C39	0.478977	1.09861	1	5.55556	0	1	1	0	0	0	0	0	0	20.0737	0.073336	2.07944	0.375	0	2.00529	0
601238	2017	C36	0.000207	1.60944	8	44.4444	5	2	2	10	41.6667	50	33.3333	1	1.09861	25.5074	0.107313	2.3979	0.454545	0	1.54284	1
300612	2017	L72	0.006228	0.693147	1	5.55556	0	1	1	0	0	0	0	1	0.693147	20.243	0.175022	1.94591	0.428571	0	2.36075	0
300077	2017	C39	0.224172	1.09861	7	38.8889	3	2	3	4	16.6667	8.33333	25	0	0	21.8152	-0.148615	1.94591	0.428571	0	1.99745	0
000830	2017	C26	0.067587	1.09861	4	22.2222	1	1	2	5	20.8333	16.6667	25	1	2.19722	24.0474	0.073805	1.79176	0.5	0	1.4616	1
002454	2017	C36	0.027096	0.693147	2	11.1111	1	1	1	0	0	0	0	1	0.693147	22.5405	0.069626	2.19722	0.333333	0	1.23244	0
300529	2017	C35	0.012318	0.693147	2	11.1111	0	1	2	0	0	0	0	1	0.693147	21.2553	0.189491	2.19722	0.333333	1	2.77263	0
300261	2017	C26	0.570941	1.09861	5	27.7778	2	1	2	7	29.1667	33.3333	25	0	0	21.8815	0.029285	2.19722	0.333333	1	1.90836	0
300345	2017	C33	0.27644	0.693147	1	5.55556	0	0	2	0	0	0	0	0	0	20.7408	-0.052458	1.79176	0.5	1	2.5661	0
002638	2017	C38	0.249391	1.09861	1	5.55556	0	1	1	0	0	0	0	0	0	22.6807	0.013761	1.79176	0.333333	0	1.15436	0
300391	2017	C34	0.337169	1.09861	2	11.1111	0	1	2	0	0	0	0	0	0	21.4008	0.049808	2.19722	0.333333	1	1.26369	0
002397	2017	C17	0.070545	0.693147	4	22.2222	1	1	3	0	0	0	0	1	0.693147	21.9173	0.027898	2.3979	0.363636	0	1.46367	0
300607	2017	C34	0.025825	0.693147	0	0	0	0	1	0	0	0	0	1	0.693147	20.8757	0.158	2.19722	0.333333	1	2.72838	0
603128	2017	G58	0.219561	1.09861	1	5.55556	0	1	1	0	0	0	0	0	0	22.4243	0.054573	2.19722	0.333333	0	1.73548	1
002707	2017	L72	0.036673	0.693147	0	0	0	0	1	0	0	0	0	1	0.693147	22.3517	0.061508	2.19722	0.333333	0	1.7318	0
300209	2017	I65	0.215146	1.09861	1	5.55556	0	1	1	0	0	0	0	0	0	21.7216	0.038059	1.94591	0.428571	0	1.99684	0
000532	2017	S90	0.052612	1.09861	3	16.6667	0	1	2	1	4.16667	0	8.33333	0	0	21.572	0.030171	2.3979	0.363636	0	2.17224	1
002242	2017	C38	0.019497	0.693147	1	5.55556	0	1	1	4	16.6667	8.33333	25	1	0.693147	22.4005	0.129743	2.19722	0.333333	1	2.7629	0
002455	2017	C26	0.408314	0.693147	6	33.3333	3	1	2	0	0	0	0	1	0.693147	21.683	0.045837	1.94591	0.428571	0	1.85019	0
002283	2017	C36	0.088748	0.693147	4	22.2222	1	1	3	0	0	0	0	1	0.693147	22.5564	0.06002	2.19722	0.333333	0	1.39397	0
300038	2017	I64	0.565575	1.38629	1	5.55556	0	1	1	0	0	0	0	1	1.09861	23.2114	0.061994	1.79176	0.333333	0	1.30035	0
300325	2017	C29	0.056865	1.09861	1	5.55556	0	1	1	0	0	0	0	0	0	22.2293	0.005175	2.19722	0.333333	0	1.7905	0
300620	2017	C39	0.474344	0.693147	4	22.2222	2	1	2	0	0	0	0	1	0.693147	20.1524	0.14896	1.94591	0.428571	0	2.35517	0
002420	2017	C29	0.076942	1.09861	3	16.6667	0	1	3	4	16.6667	8.33333	25	0	0	22.1405	-0.116264	1.94591	0.428571	0	1.21729	0
001696	2017	C37	0.322453	1.09861	1	5.55556	0	1	1	0	0	0	0	0	0	22.6592	0.050887	2.19722	0.333333	0	1.34309	0
002612	2017	C18	0.347384	1.09861	1	5.55556	0	1	1	0	0	0	0	0	0	22.6603	0.033973	1.60944	0.4	0	1.05344	0
300283	2017	C38	0.08953	1.09861	5	27.7778	2	1	3	0	0	0	0	0	0	21.0936	0.002473	2.19722	0.333333	1	1.61667	0
002255	2017	C34	0.031233	1.09861	5	27.7778	2	1	2	4	16.6667	8.33333	25	0	0	22.6238	0.019688	2.19722	0.333333	1	1.13804	0
300360	2017	C40	0.133174	1.09861	3	16.6667	0	1	3	0	0	0	0	0	0	21.6597	0.07237	2.19722	0.333333	1	1.65777	0
300192	2017	C26	0.338543	1.09861	3	16.6667	2	1	1	5	20.8333	8.33333	33.3333	0	0	21.2553	0.00468	1.94591	0.428571	1	2.01222	0
300538	2017	F51	0.001882	1.09861	1	5.55556	0	1	1	0	0	0	0	0	0	20.1604	0.033716	1.79176	0.5	0	1.72298	0
300190	2017	N77	0.025617	0.693147	0	0	0	0	1	0	0	0	0	1	0.693147	22.538	0.027122	2.19722	0.333333	0	1.23848	0
002235	2017	C22	0.007013	0.693147	2	11.1111	1	1	1	1	4.16667	0	8.33333	1	0.693147	21.6379	-0.141745	1.94591	0.428571	1	1.65688	0
002243	2017	C29	0.262433	0.693147	4	22.2222	2	1	2	1	4.16667	0	8.33333	1	0.693147	21.3707	0.027795	2.19722	0.333333	0	1.71008	1
002116	2017	M74	0.141827	0.693147	3	16.6667	1	1	2	0	0	0	0	1	0.693147	22.0923	0.051923	2.3979	0.363636	0	1.82501	1
002019	2017	C27	0.352768	1.09861	5	27.7778	2	1	2	4	16.6667	8.33333	25	1	1.09861	22.8943	0.160706	2.19722	0.333333	1	2.28785	0
002325	2017	E50	0.002759	1.09861	5	27.7778	2	1		4	16.6667	8.33333	25	1	0.693147	23.1382	0.012578	1.94591	0.428571	0	1.14245	0
002808	2017	C34	0.273792	1.09861	2	11.1111	0	1	2	0	0	0	0	0	0	20.2499	0.050855	2.19722	0.333333	1	2.29334	0
002104	2017	C39	0.02516	0.693147	4	22.2222	1	1	3	4	16.6667	16.6667	16.6667	1	0.693147	21.5056	0.076321	2.07944	0.375	1	2.68792	0
002073	2017	C35	0.121906	1.38629	5	27.7778	1	2	2	5	20.8333	8.33333	33.3333	1	1.09861	22.8506	0.009182	1.94591	0.428571	0	1.25062	0
002554	2017	B11	0.418116	1.94591	3	16.6667	2	1	1	4	16.6667	8.33333	25	1	1.09861	22.2715	0.020754	2.19722	0.333333	0	1.37089	0
000938	2017	C39	0.071272	1.38629	7	38.8889	3	2	3	1	4.16667	0	8.33333	1	1.38629	24.4745	0.066036	1.79176	0.5	0	1.21448	1
603311	2017	C35	0.453104	1.09861	4	22.2222	1	1	3	0	0	0	0	1	0.693147	20.618	0.092081	2.19722	0.333333	0	2.28563	0
002782	2017	C39	0.636097	1.09861	1	5.55556	0	1	1	0	0	0	0	0	0	20.8602	0.052634	1.94591	0.428571	1	2.12054	0
300120	2017	C38	0.367667	1.09861	1	5.55556	0	1	1	0	0	0	0	0	0	21.7076	0.03459	2.19722	0.333333	1	1.36275	0
300633	2017	C35	0.488406	1.09861	1	5.55556	0	1	1	2	8.33333	8.33333	8.33333	0	0	21.0124	0.161593	2.19722	0.333333	0	1.74852	0
002848	2017	C39	0.702738	1.09861	3	16.6667	1	1	2	3	12.5	8.33333	16.6667	1	0.693147	21.0046	0.011539	2.48491	0.333333	0	1.36661	0
300566	2017	C39	0.258974	0.693147	1	5.55556	0	1	1	0	0	0	0	1	0.693147	21.1968	0.041397	2.19722	0.333333	1	2.4487	0
300458	2017	C39	0.664573	0.693147	1	5.55556	0	1	1	0	0	0	0	1	0.693147	21.5798	-0.00072	1.94591	0.428571	0	2.44798	0
300410	2017	C40	0.013265	0.693147	1	5.55556	0	1	1	1	4.16667	8.33333	0	1	0.693147	21.7718	0.090872	2.19722	0.333333	1	1.6308	0
603580	2017	C29	0.560781	1.09861	1	5.55556	0	1	1	0	0	0	0	0	0	19.8853	0.089191	2.19722	0.333333	1	1.97188	0
300241	2017	C39	0.17352	0.693147	3	16.6667	1	0	3	0	0	0	0	1	0.693147	21.5984	0.061826	2.19722	0.333333	1	2.00181	0
000663	2017	C21	0.104747	1.09861	4	22.2222	2	2	1	1	4.16667	0	8.33333	0	0	22.1496	0.016797	1.94591	0.428571	0	1.54321	1
600754	2017	H61	0.286436	1.38629	7	38.8889	5	2	1	6	25	16.6667	33.3333	1	1.60944	24.4974	0.022564	2.19722	0.333333	0	1.25882	1
300638	2017	C39	0.277622	1.09861	1	5.55556	0	1	1	0	0	0	0	1	1.09861	20.2359	0.098604	1.60944	0.4	0	2.31626	0
000070	2017	C38	0.071213	0.693147	1	5.55556	0	1	1	0	0	0	0	1	0.693147	22.4902	0.045448	2.07944	0.375	0	1.59516	1
300556	2017	I65	0.051003	1.09861	1	5.55556	0	1	1	0	0	0	0	1	0.693147	20.1864	0.023474	2.19722	0.333333	1	3.35953	0
300093	2017	C30	0.172821	1.09861	2	11.1111	0	1	2	0	0	0	0	0	0	21.1568	0.012679	1.94591	0.428571	1	1.99818	0
300135	2017	C26	0.020743	0.693147	2	11.1111	1	1	1	2	8.33333	16.6667	0	1	0.693147	21.8436	0.012018	2.19722	0.333333	0	1.72269	0
300151	2017	C35	0.757151	1.09861	2	11.1111	1	1	1	0	0	0	0	0	0	20.6981	0.034885	1.79176	0.333333	1	2.66161	0
002353	2017	C35	0.43194	1.38629	9	50	5	2	3	4	16.6667	8.33333	25	1	1.09861	23.0551	0.00744	2.07944	0.375	0	1.29762	0
300327	2017	C39	0.407835	0.693147	1	5.55556	0	1	1	0	0	0	0	1	0.693147	20.7039	0.143112	1.94591	0.428571	0	6.78846	0
300247	2017	C38	0.392084	1.09861	1	5.55556	0	1	1	0	0	0	0	0	0	21.8184	0.022455	2.19722	0.333333	1	1.50259	0
002099	2017	C27	0.473386	1.09861	5	27.7778	2	1	2	10	41.6667	33.3333	50	0	0	22.7337	0.04764	2.19722	0.333333	0	1.55168	0
002074	2017	C38	0.031221	1.09861	3	16.6667	2	1	1	4	16.6667	8.33333	25	1	2.3979	23.5622	0.061525	2.19722	0.333333	1	1.55183	0
300291	2017	R86	0.028568	0.693147	1	5.55556	0	1	1	0	0	0	0	1	0.693147	22.7021	0.015595	2.19722	0.333333	0	1.28412	1
300459	2017	C26	0.364825	0.693147	3	16.6667	2	1	1	4	16.6667	8.33333	25	1	0.693147	23.0962	0.050847	2.3979	0.363636	0	1.246	0
000960	2017	C32	0.104171	1.38629	12	66.6667	5	3	4	6	25	8.33333	41.6667	1	1.09861	24.1427	0.030355	2.30259	0.4	0	1.23887	1
300697	2017	C32	0.034455	0.693147	1	5.55556	0	1	1	0	0	0	0	1	0.693147	20.8231	0.058015	1.60944	0.4	0	1.75677	0
300163	2017	C41	0.863504	1.09861	1	5.55556	0	1	1	0	0	0	0	0	0	20.7458	-0.031302	1.60944	0.4	1	2.40325	0
300679	2017	C39	0.100311	0.693147	5	27.7778	2	1	3	0	0	0	0	1	0.693147	21.947	0.153953	1.94591	0.428571	1	1.58343	0
300706	2017	C41	0.026071	0.693147	2	11.1111	0	1	2	0	0	0	0	1	0.693147	20.122	0.099367	1.94591	0.428571	1	3.93993	0
002459	2017	C35	0.109149	1.09861	4	22.2222	1	1	3	0	0	0	0	0	0	21.082	0.015985	2.07944	0.375	1	3.33564	0
002888	2017	C39	0.022113	0.693147	1	5.55556	0	1	1	0	0	0	0	1	0.693147	19.9986	0.085878	1.94591	0.428571	0	1.93818	0
000599	2017	C29	0.302932	1.09861	3	16.6667	0	1	2	0	0	0	0	0	0	22.8491	0.013048	2.19722	0.333333	0	1.16105	1
300590	2017	C39	0.841708	0.693147	1	5.55556	0	1	1	0	0	0	0	1	0.693147	20.5971	0.1675	1.60944	0.4	1	2.05608	0
600166	2017	C36	0.212565	2.3979	4	22.2222	2	2	1	9	37.5	16.6667	58.3333	1	1.09861	24.8571	0.000497	2.70805	0.352941	0	0.995191	1
002891	2017	C13	0.846364	1.09861	3	16.6667	0	1	3	0	0	0	0	1	0.693147	20.7283	0.104838	2.30259	0.333333	1	1.7011	0
603005	2017	C39	0.715084	0.693147	2	11.1111	1	1	1	0	0	0	0	1	0.693147	21.4724	0.047254	2.07944	0.375	1	3.23794	0
300352	2017	I65	0.000207	0.693147	1	5.55556	0	1	1	0	0	0	0	1	0.693147	21.6373	0.037575	1.94591	0.428571	1	2.02576	0
300255	2017	C27	0.184416	0.693147	1	5.55556	0	1	1	0	0	0	0	1	0.693147	21.9846	0.060736	2.07944	0.375	1	1.64335	0
300658	2017	C17	0.502469	0.693147	1	5.55556	0	1	1	0	0	0	0	1	1.94591	20.7512	0.116346	2.19722	0.333333	1	1.54433	0
601311	2017	C38	0.020289	1.09861	4	22.2222	1	1	2	0	0	0	0	0	0	22.9722	0.063511	2.19722	0.333333	0	1.57755	0
002841	2017	C39	0.12408	0.693147	2	11.1111	1	1	1	4	16.6667	8.33333	25	1	0.693147	22.323	0.176646	2.19722	0.333333	0	1.54222	0
300656	2017	C39	0.232649	0.693147	1	5.55556	0	1	1	0	0	0	0	0	0	19.9197	0.130704	1.94591	0.428571	1	2.47278	0
300689	2017	C39	0.464778	1.09861	3	16.6667	0	1	3	0	0	0	0	0	0	20.2161	0.110514	1.60944	0.4	1	2.01222	0
300493	2017	I65	0.265432	1.09861	2	11.1111	1	1	1	2	8.33333	8.33333	8.33333	0	0	20.8093	0.052476	1.94591	0.428571	0	2.75882	0
300198	2017	C29	0.023712	0.693147	2	11.1111	1	1	1	0	0	0	0	1	0.693147	21.868	0.029499	2.07944	0.375	1	2.22654	0
002212	2017	C38	0.034767	1.09861	3	16.6667	1	2	1	0	0	0	0	0	0	22.9876	0.045904	2.19722	0.333333	0	1.50137	0
300514	2017	C39	0.004335	0.693147	3	16.6667	0	1	3	0	0	0	0	1	0.693147	20.4687	0.114183	1.60944	0.4	1	1.7623	0
002079	2017	C39	0.416467	1.09861	7	38.8889	3	2	3	0	0	0	0	0	0	21.4069	0.079785	1.94591	0.428571	1	3.60023	0
300518	2017	I65	0.003343	1.09861	1	5.55556	0	1	1	0	0	0	0	1	0.693147	21.1138	0.048575	1.94591	0.428571	0	2.28395	0
300686	2017	C39	0.581753	1.38629	1	5.55556	0	1	1	0	0	0	0	1	0.693147	20.5245	0.061488	1.94591	0.428571	0	1.6784	0
000962	2017	C32	0.453938	1.09861	9	50	5	2	3	8	33.3333	16.6667	50	0	0	21.4377	-0.148615	2.19722	0.333333	0	2.30178	1
601727	2017	C34	0.132216	1.60944	6	33.3333	4	2	1	8	33.3333	16.6667	50	1	2.07944	26.0183	0.025943	1.94591	0.428571	1	1.09327	1
000801	2017	C39	0.270409	1.09861	3	16.6667	2	1	1	2	8.33333	8.33333	8.33333	1	1.09861	22.3318	0.000161	1.94591	0.428571	1	1.69757	1
002920	2017	C36	0.140151	1.09861	2	11.1111	1	1	1	3	12.5	8.33333	16.6667	1	3.66356	22.5512	0.115076	2.19722	0.333333	0	1.52042	1
300707	2017	C35	0.796999	0.693147	3	16.6667	0	2	2	0	0	0	0	0	0	20.4976	0.145582	1.60944	0.4	1	1.9594	0
002545	2017	C33	0.46401	1.09861	3	16.6667	1	1	2	0	0	0	0	0	0	23.119	0.022961	2.19722	0.333333	0	1.18063	0
300629	2017	C33	0.564023	0.693147	2	11.1111	1	1	1	0	0	0	0	0	0	19.9991	0.056165	2.19722	0.333333	1	2.56677	0
002260	2017	C38	0.815886	1.79176	1	5.55556	0	1	1	0	0	0	0	1	0.693147	20.281	-0.148615	1.94591	0.428571	0	6.19223	0
002324	2017	C29	0.181458	1.09861	4	22.2222	1	1		0	0	0	0	0	0	22.068	0.047891	1.94591	0.428571	1	1.63979	0
300162	2017	C39	0.776285	1.09861	1	5.55556	0	1	1	2	8.33333	0	16.6667	0	0	21.0277	0.015176	1.79176	0.333333	1	1.72872	0
002493	2017	C28	0.113988	0.693147	6	33.3333	3	1	2	5	20.8333	8.33333	33.3333	1	1.94591	24.8513	0.039096	2.19722	0.333333	0	1.4187	0
002308	2017	C39	0.015943	0.693147	1	5.55556	0	1	1	0	0	0	0	1	0.693147	22.1832	0.051511	2.19722	0.333333	1	2.62981	0
300387	2017	C26	0.418057	1.60944	5	27.7778	1	2	3	1	4.16667	0	8.33333	1	0.693147	20.906	0.053043	2.19722	0.333333	1	2.02057	0
300390	2017	C39	0.204405	0.693147	1	5.55556	0	1	1	0	0	0	0	0	0	20.7523	0.033769	1.79176	0.333333	1	1.78271	0
300195	2017	C35	0.201452	1.79176	2	11.1111	1	1	1	3	12.5	8.33333	16.6667	1	0.693147	22.3955	0.029543	1.94591	0.428571	1	1.18847	0
002917	2017	C26	0.004759	0.693147	1	5.55556	0	1	1	0	0	0	0	1	1.09861	20.4373	0.118981	2.07944	0.375	0	2.0168	0
000700	2017	C36	0.050977	1.09861	4	22.2222	1	1	2	0	0	0	0	0	0	22.7425	0.018823	1.60944	0.4	1	1.17783	0
002686	2017	C34	0.182146	0.693147	3	16.6667	2	1	1	1	4.16667	0	8.33333	1	1.09861	21.6727	0.078896	1.94591	0.428571	1	1.9799	0
300079	2017	C39	0.084558	1.09861	3	16.6667	0	1	3	0	0	0	0	0	0	22.1676	0.010831	1.94591	0.428571	1	1.4737	0
300154	2017	C34	0.335967	1.38629	1	5.55556	0	1	1	1	4.16667	0	8.33333	1	0.693147	21.3475	0.045047	2.19722	0.333333	1	1.54188	0
300084	2017	B11	0.491179	1.09861	6	33.3333	3	1	3	0	0	0	0	1	0.693147	21.8837	0.009018	2.19722	0.333333	0	1.20143	0
600366	2017	C39	0.347066	1.09861	1	5.55556	0	1	1	0	0	0	0	0	0	22.5471	0.07146	2.19722	0.333333	1	1.77491	0
300632	2017	C39	0.664307	1.09861	7	38.8889	2	1	4	6	25	8.33333	41.6667	1	0.693147	20.3493	0.090318	1.94591	0.428571	0	1.75145	0
300567	2017	C40	0.07609	1.09861	1	5.55556	0	1	1	0	0	0	0	1	1.79176	20.9654	0.149983	1.60944	0.4	0	4.96714	0
603535	2017	G59	0.023057	0.693147	2	11.1111	1	1	1	3	12.5	8.33333	16.6667	1	0.693147	21.26	0.087096	2.19722	0.333333	0	1.36554	0
002823	2017	C38	0.508563	1.38629	2	11.1111	1	1	1	1	4.16667	0	8.33333	1	0.693147	21.3942	0.085093	2.19722	0.333333	1	1.60207	0
002557	2017	C13	0.059762	1.09861	2	11.1111	0	1	2	0	0	0	0	0	0	22.2653	0.072338	1.94591	0.428571	1	2.04278	0
300182	2017	I65	0.002324	0.693147	1	5.55556	0	1	1	0	0	0	0	1	0.693147	23.4412	0.072143	2.19722	0.333333	0	1.43741	0
300482	2017	C27	0.28461	1.09861	1	5.55556	0	1	1	0	0	0	0	1	0.693147	21.2508	0.166685	2.19722	0.333333	0	5.17951	0
000756	2017	C27	0.222858	1.09861	11	61.1111	7	2	3	16	66.6667	83.3333	50	0	0	22.386	0.044266	2.07944	0.375	0	1.50158	1
300339	2017	I65	0.043714	1.38629	3	16.6667	0	1	3	0	0	0	0	1	1.09861	22.4182	0.047041	2.3979	0.363636	1	1.48736	0
300577	2017	C17	0.412215	0.693147	1	5.55556	0	1	1	0	0	0	0	1	1.09861	20.7129	0.157478	1.94591	0.428571	1	3.05565	0
002602	2017	C36	0.017409	1.09861	2	11.1111	0	1	2	0	0	0	0	0	0	22.5817	0.13168	2.19722	0.333333	0	4.61106	0
002769	2017	L72	0.044242	0.693147	1	5.55556	0	1	1	0	0	0	0	1	0.693147	23.3606	0.004672	2.19722	0.333333	0	1.14756	0
300153	2017	C38	0.228525	1.09861	2	11.1111	1	1	1	0	0	0	0	1	1.09861	21.1213	0.018952	2.07944	0.375	0	3.07609	0
000636	2017	C39	0.105045	1.09861	2	11.1111	1	1	1	3	12.5	8.33333	16.6667	1	1.38629	22.5684	0.040403	2.19722	0.444444	0	1.86829	1
000701	2017	F51	0.045533	0.693147	6	33.3333	2	2	3	0	0	0	0	1	0.693147	23.4639	0.004948	2.19722	0.333333	0	0.954549	1
002889	2017	L72	0.137396	0.693147	1	5.55556	0	1	1	0	0	0	0	1	0.693147	22.6383	0.016524	1.94591	0.428571	1	1.09718	0
300613	2017	I65	0.392588	0.693147	1	5.55556	0	1	1	0	0	0	0	1	1.09861	20.7986	0.149587	1.94591	0.428571	1	2.94742	0
300716	2017	C29	0.255888	0.693147	3	16.6667	0	1	3	0	0	0	0	1	1.09861	20.759	0.069641	2.19722	0.333333	0	1.47667	0
300053	2017	C39	0.029132	1.09861	1	5.55556	0	1	1	0	0	0	0	1	0.693147	21.7364	0.045553	2.07944	0.375	0	2.84464	0
300729	2017	C21	0.819006	1.60944	3	16.6667	0	1	3	1	4.16667	0	8.33333	1	0.693147	20.8157	0.071814	2.19722	0.444444	1	1.47215	0
002675	2017	C27	0.49835	1.38629	2	11.1111	1	1	1	4	16.6667	8.33333	25	1	1.38629	22.3859	0.055493	1.60944	0.4	1	1.77982	0
300011	2017	C37	0.109069	1.09861	3	16.6667	0	1	3	0	0	0	0	1	0.693147	22.1323	0.022072	2.19722	0.333333	0	1.64294	0
300349	2017	C40	0.005681	1.09861	5	27.7778	1	2	3	1	4.16667	0	8.33333	1	0.693147	22.1167	0.092612	2.19722	0.333333	1	2.23673	0
300441	2017	C34	0.028127	1.09861	2	11.1111	1	1	1	0	0	0	0	1	0.693147	21.6495	0.087696	1.94591	0.428571	1	1.73316	0
300502	2017	C39	0.361718	1.09861	1	5.55556	0	1	1	0	0	0	0	1	1.38629	21.0614	0.085465	1.94591	0.428571	0	3.15819	0
002516	2017	C17	0.004933	1.09861	1	5.55556	0	1	1	0	0	0	0	1	0.693147	22.3174	0.06338	2.19722	0.333333	0	1.46848	0
300130	2017	C35	0.067048	1.09861	3	16.6667	1	1	2	1	4.16667	0	8.33333	1	1.09861	22.0828	0.021501	2.07944	0.375	1	1.67206	0
002584	2017	C26	0.135611	1.09861	4	22.2222	3	1	1	9	37.5	33.3333	41.6667	0	0	21.6327	0.034999	2.19722	0.333333	0	2.78588	0
300503	2017	C34	0.057891	0.693147	4	22.2222	2	1	2	0	0	0	0	1	1.09861	20.8795	0.074234	2.19722	0.333333	0	1.88103	0
002392	2017	C30	0.040637	0.693147	3	16.6667	0	1	2	4	16.6667	8.33333	25	0	0	22.3931	0.031811	2.3979	0.363636	0	1.33042	0
300315	2017	I64	0.479381	1.38629	0	0	0	0	1	0	0	0	0	1	1.09861	23.0142	0.028812	2.19722	0.333333	1	1.65275	0
002194	2017	C39	0.259718	1.38629	4	22.2222	0	1	3	0	0	0	0	1	0.693147	21.4271	-0.148615	2.19722	0.333333	1	3.01814	0
300366	2017	I65	0.005556	1.09861	1	5.55556	0	1	1	0	0	0	0	1	0.693147	22.0376	0.046277	2.19722	0.333333	1	1.43031	0
002741	2017	C26	0.049924	1.09861	1	5.55556	0	1	1	5	20.8333	8.33333	33.3333	0	0	21.1795	0.07121	2.19722	0.333333	0	2.14087	0
300353	2017	C39	0.097967	1.09861	2	11.1111	0	1	2	0	0	0	0	1	0.693147	21.8399	0.044629	1.94591	0.428571	1	1.9441	0
000030	2017	C36	0.00315	0.693147	2	11.1111	1	1	1	3	12.5	8.33333	16.6667	1	1.38629	23.0616	0.08426	2.19722	0.333333	0	1.38934	1
300438	2017	C38	0.198659	1.09861	3	16.6667	0	1	3	0	0	0	0	1	0.693147	22.0248	0.089859	2.19722	0.333333	1	1.76574	0
000555	2017	I65	0.001487	0.693147	1	5.55556	0	1	1	0	0	0	0	1	0.693147	23.0954	0.03147	2.19722	0.444444	0	1.54816	0
002537	2017	C34	0.021084	1.38629	3	16.6667	0	1	3	2	8.33333	0	16.6667	1	1.09861	23.6656	0.026773	2.30259	0.333333	1	1.25854	0
300025	2017	I65	0.006723	1.09861	1	5.55556	0	1	1	0	0	0	0	1	1.09861	21.8248	-0.049581	1.94591	0.428571	0	1.55043	0
002690	2017	C35	0.218819	0.693147	2	11.1111	1	1	1	1	4.16667	0	8.33333	1	1.38629	21.7322	0.14311	1.79176	0.5	1	2.90763	0
002729	2017	C39	0.320124	0.693147	3	16.6667	1	1	2	0	0	0	0	0	0	19.9313	0.051397	1.94591	0.428571	1	7.80948	0
300299	2017	I65	0.14566	0.693147	2	11.1111	1	1	1	0	0	0	0	1	1.60944	21.5973	-0.07658	2.07944	0.375	1	1.84546	0
002094	2017	C26	0.128945	1.09861	2	11.1111	1	1	1	1	4.16667	0	8.33333	1	1.09861	22.2623	0.117911	1.94591	0.428571	0	1.7773	0
601808	2017	B11	0.495812	1.94591	7	38.8889	6	1	1	9	37.5	33.3333	41.6667	1	1.09861	25.0254	0.000922	1.79176	0.5	0	1.13197	1
300591	2017	C19	0.017586	0.693147	3	16.6667	0	1	3	4	16.6667	8.33333	25	1	0.693147	20.7417	0.043161	1.94591	0.428571	0	1.59558	0
002766	2017	C39	0.440214	1.09861	1	5.55556	0	1	1	0	0	0	0	1	1.79176	22.0208	0.023317	1.79176	0.333333	1	1.48531	0
002559	2017	C34	0.124186	1.09861	1	5.55556	0	1	1	0	0	0	0	1	1.38629	21.5617	0.043969	2.19722	0.333333	1	1.62069	0
300471	2017	C35	0.077888	1.09861	1	5.55556	0	1	1	0	0	0	0	1	1.09861	21.7762	0.011228	1.94591	0.428571	1	1.60874	0
000718	2017	K70	0.036912	1.38629	2	11.1111	0	2	1	4	16.6667	8.33333	25	0	0	23.7041	0.05229	1.94591	0.428571	1	1.15633	0
002409	2017	C26	0.715711	1.38629	1	5.55556	0	1	1	0	0	0	0	1	0.693147	21.2956	0.018972	1.79176	0.5	1	3.4581	0
300128	2017	C39	0.50569	1.38629	1	5.55556	0	1	1	0	0	0	0	1	0.693147	22.0892	0.021115	1.60944	0.4	1	2.05118	0
002897	2017	C39	0.312173	0.693147	2	11.1111	1	1	1	0	0	0	0	1	1.09861	21.1189	0.076384	2.19722	0.333333	0	1.51196	0
002101	2017	C36	0.217341	1.09861	8	44.4444	3	1	4	3	12.5	16.6667	8.33333	1	2.19722	22.7895	0.058941	2.3979	0.363636	0	1.26069	1
300364	2017	R85	0.024163	1.09861	2	11.1111	0	2	1	0	0	0	0	1	1.09861	21.8096	0.027886	1.94591	0.428571	1	1.83342	0
002902	2017	C39	0.174873	0.693147	3	16.6667	0	1	3	0	0	0	0	1	1.09861	21.2414	0.057163	1.94591	0.428571	0	1.73089	0
000977	2017	C39	0.11827	1.09861	5	27.7778	3	2	1	2	8.33333	0	16.6667	1	1.09861	23.607	0.031484	1.79176	0.333333	0	2.02203	1
002543	2017	C38	0.358662	1.09861	6	33.3333	2	2	3	0	0	0	0	1	1.09861	22.5966	0.072465	1.79176	0.333333	0	1.89808	0
300643	2017	C36	0.772177	1.38629	4	22.2222	2	1	2	4	16.6667	8.33333	25	1	1.09861	19.9872	0.089758	1.94591	0.428571	1	2.17154	0
300129	2017	C38	0.321723	0.693147	3	16.6667	0	1	3	2	8.33333	8.33333	8.33333	1	1.09861	21.8919	0.049002	2.56495	0.384615	0	1.75425	0
002556	2017	F52	0.096869	1.09861	1	5.55556	0	1	1	0	0	0	0	1	0.693147	22.7596	0.020408	2.19722	0.333333	0	1.38618	0
002206	2017	C28	0.712652	1.38629	6	33.3333	2	1	3	6	25	16.6667	33.3333	1	1.38629	22.2012	0.073538	1.94591	0.428571	0	1.77544	0
300641	2017	C26	0.206315	0.693147	4	22.2222	3	1	1	9	37.5	50	25	1	0.693147	21.1604	0.090085	2.19722	0.333333	1	1.48592	0
300422	2017	N77	0.006705	1.38629	2	11.1111	1	1	1	4	16.6667	8.33333	25	1	2.07944	22.0897	0.046611	1.94591	0.428571	0	1.70968	0
300041	2017	C26	0.036047	0.693147	4	22.2222	1	1	3	8	33.3333	25	41.6667	1	0.693147	21.5314	0.054474	2.19722	0.333333	0	1.64593	0
002658	2017	C40	0.04362	1.09861	1	5.55556	0	1	1	0	0	0	0	1	1.79176	21.5111	0.10196	1.94591	0.428571	1	2.33398	0
300298	2017	C35	0.074997	1.38629	1	5.55556	0	1	1	4	16.6667	8.33333	25	1	1.60944	21.2318	0.164491	1.94591	0.428571	1	3.97894	0
002616	2017	C38	0.493475	1.09861	4	22.2222	0	1	3	0	0	0	0	1	1.09861	22.1397	0.02374	1.79176	0.5	0	1.70699	0
300139	2017	C39	0.716631	1.38629	1	5.55556	0	1	1	0	0	0	0	0	0	21.1299	-0.141181	2.07944	0.375	0	1.54159	0
002045	2017	C39	0.511652	1.38629	3	16.6667	0	1	3	5	20.8333	16.6667	25	1	1.60944	22.1499	0.035698	2.19722	0.333333	0	2.32029	0
300476	2017	C39	0.502751	1.09861	5	27.7778	2	1	3	0	0	0	0	1	1.09861	22.1321	0.087344	2.07944	0.375	1	1.80408	0
300439	2017	C27	0.003386	1.60944	3	16.6667	0	1	3	0	0	0	0	1	0.693147	22.1769	0.077509	1.60944	0.4	0	1.32198	0
000852	2017	C35	0.151254	0.693147	2	11.1111	1	1	1	4	16.6667	8.33333	25	0	0	22.6687	0.005132	2.19722	0.333333	0	1.55702	1
002004	2017	C26	0.475267	1.79176	3	16.6667	2	1	1	5	20.8333	8.33333	33.3333	1	0.693147	24.0937	0.022269	2.48491	0.333333	1	1.01122	0
300165	2017	C40	0.039838	0.693147	1	5.55556	0	1	1	0	0	0	0	1	1.09861	21.5349	0.052659	2.07944	0.375	0	1.36506	0
300228	2017	C35	0.198365	1.38629	1	5.55556	0	1	1	0	0	0	0	1	0.693147	22.1598	0.012444	1.94591	0.428571	0	1.63214	0
002435	2017	C35	0.049315	1.09861	1	5.55556	0	1	1	0	0	0	0	1	1.09861	22.6427	0.05205	2.19722	0.333333	0	1.17556	0
000338	2017	C36	0.431289	1.79176	12	72.2222	7	2	4	10	41.6667	41.6667	41.6667	1	2.30259	25.9684	0.051976	2.63906	0.357143	1	1.02943	1
002833	2017	C35	0.246782	0.693147	1	5.55556	0	1	1	0	0	0	0	1	1.38629	20.8491	0.214149	2.19722	0.333333	1	2.61786	0
000055	2017	C33	0.010779	1.09861	1	5.55556	0	1	1	0	0	0	0	1	0.693147	22.7548	0.159729	1.94591	0.428571	1	1.3761	0
300177	2017	C39	0.101148	1.94591	1	5.55556	0	1	1	0	0	0	0	1	0.693147	21.6373	0.038298	1.60944	0.4	0	1.78472	0
300429	2017	C26	0.461107	0.693147	2	11.1111	0	1	2	0	0	0	0	1	1.09861	20.9723	0.105538	1.94591	0.571429	0	2.51887	0
002851	2017	C38	0.188786	1.38629	1	5.55556	0	1	1	0	0	0	0	0	0	21.5566	0.083346	1.60944	0.4	1	1.51132	0
002480	2017	C34	0.012697	1.09861	2	11.1111	0	1	2	0	0	0	0	1	1.38629	22.4436	0.00359	2.19722	0.333333	0	1.3958	0
300206	2017	C35	0.582243	1.94591	1	5.55556	0	1	1	0	0	0	0	1	0.693147	21.0789	0.026208	1.94591	0.428571	1	2.4982	0
002046	2017	C34	0.21094	0.693147	5	27.7778	3	2	1	3	12.5	8.33333	16.6667	0	0	22.0425	0.011317	2.07944	0.375	1	1.41133	1
002861	2017	C39	0.580038	1.38629	1	5.55556	0	1	1	0	0	0	0	0	0	20.8956	0.090054	2.19722	0.333333	1	1.47655	0
300417	2017	C40	0.013477	0.693147	3	16.6667	1	1	2	0	0	0	0	0	0	19.9082	0.085663	1.60944	0.4	0	2.15298	0
300073	2017	C30	0.224269	0.693147	2	11.1111	1	1	1	1	4.16667	0	8.33333	1	1.94591	21.7251	0.102403	2.19722	0.333333	0	3.68909	1
300618	2017	C32	0.447347	1.09861	1	5.55556	0	1	1	0	0	0	0	1	1.94591	21.4998	0.214149	2.19722	0.333333	1	4.12561	0
300047	2017	I65	0.009311	0.693147	5	27.7778	1	2	3	1	4.16667	0	8.33333	1	1.09861	22.133	0.049284	2.3979	0.363636	1	1.25031	0
300393	2017	C39	0.06981	1.09861	3	16.6667	1	1	2	0	0	0	0	1	1.09861	22.5468	0.054166	1.94591	0.428571	1	1.41735	0
000687	2017	C39	0.000207	1.09861	1	5.55556	0	1	1	0	0	0	0	1	1.09861	22.1399	0.009449	2.07944	0.5	0	2.11035	0
300307	2017	C35	0.156381	1.38629	1	5.55556	0	1	1	0	0	0	0	1	0.693147	22.3769	0.04677	2.19722	0.333333	1	1.46923	0
300408	2017	C39	0.171649	1.38629	8	44.4444	4	2	2	6	25	25	25	1	2.07944	22.7294	0.163065	1.94591	0.428571	0	4.70235	0
002639	2017	C34	0.243598	1.38629	4	22.2222	2	2	1	1	4.16667	0	8.33333	0	0	21.9716	-0.018681	2.19722	0.333333	1	1.60176	0
000681	2017	R87	0.0446	1.09861	1	5.55556	0	1	1	0	0	0	0	1	1.79176	22.1341	0.082006	2.07944	0.375	0	2.07757	0
300285	2017	C26	0.198275	0.693147	2	11.1111	1	1	1	1	4.16667	0	8.33333	1	1.38629	21.9139	0.093911	2.19722	0.333333	0	3.03519	0
300363	2017	C27	0.853023	1.38629	8	44.4444	6	2	1	15	62.5	75	50	1	1.09861	21.7699	0.033044	2.19722	0.333333	0	2.06551	0
603776	2017	M74	0.001195	0.693147	2	11.1111	1	1	1	0	0	0	0	1	1.09861	21.6454	0.214149	1.94591	0.428571	1	1.4082	0
002292	2017	C24	0.381681	1.79176	6	33.3333	2	2	3	5	20.8333	8.33333	33.3333	1	1.60944	22.8472	0.008195	1.94591	0.428571	1	1.9572	0
002905	2017	R86	0.000207	0.693147	2	11.1111	1	1	1	0	0	0	0	1	1.09861	21.834	0.080052	2.19722	0.333333	0	1.33935	0
300257	2017	C34	0.224171	1.38629	1	5.55556	0	1	1	0	0	0	0	1	0.693147	22.5122	0.018939	1.94591	0.428571	0	2.37737	0
300382	2017	C35	0.464136	1.38629	1	5.55556	0	1	1	0	0	0	0	0	0	21.052	0.101904	1.94591	0.428571	1	2.37069	0
300369	2017	I65	0.060644	1.60944	1	5.55556	0	1	1	0	0	0	0	1	0.693147	22.0481	0.047166	2.19722	0.333333	1	1.74817	0
002036	2017	C39	0.436414	1.09861	1	5.55556	0	1	1	0	0	0	0	1	1.60944	22.3133	0.067524	2.19722	0.333333	1	2.00712	0
300030	2017	C35	0.236524	1.38629	2	11.1111	0	1	2	0	0	0	0	0	0	21.2805	0.005128	2.19722	0.333333	1	1.78803	0
300263	2017	C34	0.032087	0.693147	3	16.6667	0	1	3	0	0	0	0	1	1.09861	22.0193	0.016104	2.19722	0.333333	0	1.60844	0
002293	2017	C17	0.179489	1.09861	2	11.1111	1	1	1	0	0	0	0	1	1.79176	22.2467	0.103012	2.19722	0.333333	0	2.57399	0
300398	2017	C26	0.138389	1.38629	8	44.4444	5	2	2	6	25	8.33333	41.6667	1	1.60944	21.7977	0.043145	2.19722	0.333333	1	3.05498	0
300317	2017	C38	0.210477	1.09861	1	5.55556	0	1	1	0	0	0	0	1	1.94591	22.9232	0.03184	1.79176	0.333333	0	1.35376	0
002587	2017	C39	0.174125	0.693147	2	11.1111	0	1	2	0	0	0	0	1	1.38629	21.3074	0.085961	2.19722	0.333333	0	2.01816	0
000925	2017	C35	0.195965	1.09861	2	11.1111	0	2	1	0	0	0	0	1	1.09861	22.5176	0.024366	2.3979	0.363636	1	1.47582	0
002288	2017	C39	0.217876	0.693147	4	22.2222	1	1	3	3	12.5	8.33333	16.6667	0	0	21.723	0.018781	2.19722	0.333333	1	1.98665	0
002432	2017	C35	0.65033	1.38629	1	5.55556	0	1	1	0	0	0	0	0	0	21.4643	-0.074477	1.79176	0.5	0	2.27005	0
002774	2017	C34	0.30017	1.60944	3	16.6667	0	1	3	0	0	0	0	0	0	21.0892	0.063999	1.60944	0.4	0	1.39707	0
002270	2017	C38	0.079223	1.38629	1	5.55556	0	1	1	1	4.16667	0	8.33333	0	0	21.8779	0.112051	2.19722	0.333333	1	1.45883	0
002664	2017	C36	0.159571	1.09861	4	22.2222	2	1	1	0	0	0	0	1	2.30259	21.974	0.09156	2.19722	0.333333	0	3.11943	0
300008	2017	M74	0.110682	0.693147	2	11.1111	1	1	1	0	0	0	0	1	1.09861	22.2139	0.039397	2.19722	0.333333	1	1.54038	0
002886	2017	C29	0.096087	0.693147	2	11.1111	1	1	1	2	8.33333	0	16.6667	0	0	20.7048	0.04944	1.94591	0.428571	0	1.56852	0
002517	2017	I64	0.06285	1.09861	3	16.6667	1	2	1	0	0	0	0	1	1.38629	22.5323	0.214149	1.94591	0.428571	1	2.78347	0
000926	2017	K70	0.00653	1.38629	1	5.55556	0	1	1	3	12.5	8.33333	16.6667	1	0.693147	24.6151	0.025306	2.19722	0.333333	0	0.973819	0
002724	2017	C38	0.041648	0.693147	1	5.55556	0	1	1	4	16.6667	8.33333	25	0	0	21.4469	0.077005	2.48491	0.416667	1	1.86927	0
300445	2017	C40	0.362247	0.693147	1	5.55556	0	1	1	6	25	16.6667	33.3333	1	0.693147	20.1172	0.103801	2.07944	0.375	0	1.978	0
002510	2017	C36	0.254437	0.693147	4	22.2222	2	1	2	0	0	0	0	1	1.09861	22.2839	0.021142	2.19722	0.333333	0	1.55853	0
002129	2017	C38	0.327456	0.693147	7	38.8889	3	2	2	4	16.6667	8.33333	25	1	1.60944	24.1575	0.021878	2.3979	0.363636	0	1.56064	1
000626	2017	F51	0.223977	1.09861	1	5.55556	0	1	1	0	0	0	0	1	0.693147	22.921	-0.034884	2.56495	0.384615	1	1.39471	0
000913	2017	C37	0.410551	0.693147	4	22.2222	1	1	2	4	16.6667	25	8.33333	0	0	22.0889	0.020902	2.19722	0.333333	0	2.6592	0
002118	2017	C27	0.063938	1.38629	0	0	0	0	1	0	0	0	0	1	0.693147	22.907	0.047883	1.94591	0.428571	1	1.49583	0
002630	2017	C34	0.233056	1.09861	2	11.1111	1	1	1	1	4.16667	0	8.33333	1	1.79176	23.3814	0.015584	2.19722	0.333333	0	1.27024	0
300496	2017	I65	0.321039	1.94591	2	11.1111	0	1	2	0	0	0	0	1	0.693147	21.7007	0.033364	2.07944	0.375	0	3.44113	0
000731	2017	C26	0.031613	1.38629	3	16.6667	0	1	2	1	4.16667	0	8.33333	0	0	22.1988	0.03242	1.94591	0.428571	0	1.45839	1
002049	2017	C39	0.237709	1.09861	1	5.55556	0	1	1	0	0	0	0	1	1.60944	22.3733	0.057627	1.94591	0.428571	0	5.89591	1
002023	2017	C37	0.109099	1.09861	2	11.1111	1	1	1	0	0	0	0	1	1.60944	22.5552	0.003039	2.19722	0.444444	0	1.5349	0
002121	2017	C40	0.090882	1.60944	8	44.4444	4	2	3	6	25	8.33333	41.6667	1	2.07944	23.4573	0.028656	2.19722	0.333333	1	1.2506	0
300460	2017	C39	0.733413	0.693147	3	16.6667	1	1	2	2	8.33333	8.33333	8.33333	0	0	20.8311	0.023487	1.94591	0.428571	1	1.79393	0
002855	2017	C39	0.324932	1.60944	3	16.6667	0	1	3	1	4.16667	0	8.33333	0	0	21.4055	0.0273	2.19722	0.333333	0	1.24191	0
300531	2017	C39	0.111138	0.693147	1	5.55556	0	1	1	2	8.33333	16.6667	0	0	0	20.5593	0.074107	2.19722	0.333333	1	2.95734	0
002349	2017	C27	0.113026	0.693147	4	22.2222	1	1	2	4	16.6667	8.33333	25	0	0	21.8993	0.065947	2.19722	0.333333	0	1.82502	1
002332	2017	C27	0.162168	1.38629	3	16.6667	2	1	1	8	33.3333	25	41.6667	1	1.60944	22.3593	0.052562	2.19722	0.333333	1	1.78122	1
002341	2017	C26	0.124888	1.09861	1	5.55556	0	1	1	0	0	0	0	1	2.19722	22.5691	0.011334	1.94591	0.428571	0	2.01167	0
300014	2017	C38	0.309922	1.09861	2	11.1111	1	1	1	0	0	0	0	1	1.60944	22.7329	0.073105	1.94591	0.428571	1	2.74319	0
002512	2017	C39	0.058795	0.693147	4	22.2222	1	1	3	5	20.8333	8.33333	33.3333	0	0	22.79	0.024229	2.07944	0.375	0	2.19971	0
002811	2017	E50	0.044369	1.38629	1	5.55556	0	1	1	0	0	0	0	0	0	21.6764	0.044459	1.79176	0.5	1	1.22332	0
002311	2017	C13	0.074292	1.94591	6	33.3333	1	2	3	10	41.6667	16.6667	66.6667	1	1.09861	23.3005	0.104609	1.94591	0.428571	1	3.21375	0
002151	2017	C39	0.120387	1.60944	1	5.55556	0	1	1	0	0	0	0	1	0.693147	22.6232	0.018673	1.94591	0.428571	1	1.83762	0
300015	2017	Q83	0.078767	1.79176	3	16.6667	1	2	1	6	25	16.6667	33.3333	1	2.3979	22.9547	0.115388	1.94591	0.428571	0	4.51755	0
002791	2017	C33	0.121141	1.79176	3	16.6667	1	1	2	0	0	0	0	1	0.693147	21.9654	0.059093	2.3979	0.363636	1	1.26432	0
300343	2017	I64	0.034745	0.693147	0	0	0	0	1	0	0	0	0	1	1.09861	22.5265	0.070641	2.19722	0.333333	0	1.31185	0
300252	2017	C38	0.211986	1.79176	1	5.55556	0	1	1	0	0	0	0	1	0.693147	22.4949	0.032605	1.94591	0.428571	0	1.54482	0
002558	2017	I64	0.002721	1.09861	3	16.6667	1	2	1	0	0	0	0	1	1.38629	23.2756	0.127378	1.94591	0.428571	0	2.07461	0
300116	2017	C38	0.003037	1.09861	1	5.55556	0	1	1	0	0	0	0	1	1.38629	24.1086	-0.148107	1.60944	0.4	0	1.24897	0
300202	2017	C34	0.028087	1.38629	2	11.1111	1	1	1	0	0	0	0	0	0	21.6968	0.020769	2.19722	0.333333	1	3.27776	0
002547	2017	C33	0.218117	2.07944	1	5.55556	0	1	1	2	8.33333	8.33333	8.33333	0	0	22.8398	-0.05278	1.79176	0.333333	1	1.44981	0
300427	2017	C38	0.008384	0.693147	1	5.55556	0	1	1	0	0	0	0	1	1.60944	21.8843	0.067437	1.94591	0.428571	1	1.27483	0
002696	2017	A04	0.307396	0.693147	2	11.1111	0	1	2	0	0	0	0	1	1.79176	21.9988	0.045523	1.60944	0.571429	1	1.24876	0
002665	2017	C38	0.014971	1.09861	1	5.55556	0	1	1	0	0	0	0	1	2.07944	22.9496	0.013583	2.19722	0.333333	0	1.61435	0
300424	2017	C37	0.165235	0.693147	1	5.55556	0	1	1	0	0	0	0	1	2.3979	20.9291	0.056684	2.48491	0.333333	0	2.96866	0
002410	2017	I65	0.05174	1.79176	1	5.55556	0	1	1	0	0	0	0	1	0.693147	22.3099	0.105363	2.19722	0.333333	0	3.97488	0
000545	2017	C26	0.089445	0.693147	5	27.7778	1	1	3	3	12.5	8.33333	16.6667	0	0	21.7357	0.060874	1.60944	0.4	0	2.0595	0
300137	2017	C40	0.029417	0.693147	1	5.55556	0	1	1	0	0	0	0	1	1.60944	21.4752	0.102168	2.19722	0.333333	0	3.2525	0
002685	2017	C34	0.02558	0.693147	5	27.7778	4	1	1	5	20.8333	8.33333	33.3333	0	0	22.4983	0.04211	2.19722	0.333333	0	1.55351	0
300341	2017	C38	0.541351	1.79176	1	5.55556	0	1	1	0	0	0	0	0	0	20.9815	0.108106	1.60944	0.4	0	2.304	0
300220	2017	C39	0.478377	0.693147	1	5.55556	0	1	1	0	0	0	0	0	0	19.8853	-0.104752	1.60944	0.4	1	7.45981	0
002281	2017	C39	0.251794	1.79176	8	44.4444	4	2	3	7	29.1667	33.3333	25	1	1.38629	22.3647	0.065587	2.3979	0.363636	0	3.90952	1
002017	2017	C39	0.32609	1.38629	0	0	0	0	1	0	0	0	0	0	0	21.1625	0.023839	2.3979	0.454545	0	2.32936	1
002404	2017	C18	0.647834	0.693147	6	33.3333	3	1	2	4	16.6667	8.33333	25	0	0	21.6435	0.050699	2.19722	0.333333	0	1.67197	0
002786	2017	C35	0.302248	1.38629	5	27.7778	4	1	1	0	0	0	0	0	0	22.072	0.018811	2.19722	0.333333	0	1.22457	1
300095	2017	C35	0.194219	0.693147	6	33.3333	2	2	3	4	16.6667	8.33333	25	0	0	21.6932	0.024456	2.19722	0.333333	0	1.37867	0
603396	2017	C35	0.192498	0.693147	3	16.6667	1	1	2	3	12.5	0	25	0	0	21.0907	0.065995	1.94591	0.428571	1	1.39447	0
002182	2017	C32	0.121745	0.693147	6	33.3333	2	1	3	0	0	0	0	1	1.60944	22.0374	0.042519	2.19722	0.333333	1	1.84335	0
002717	2017	E48	0.015996	1.09861	4	22.2222	1	1	3	0	0	0	0	1	2.30259	23.1144	0.063661	2.19722	0.333333	0	1.35468	0
002483	2017	C34	0.690971	1.38629	6	33.3333	1	1	4	0	0	0	0	0	0	22.1952	0.029038	1.94591	0.428571	1	1.15488	0
000676	2017	I64	0.175224	1.38629	1	5.55556	0	1	1	0	0	0	0	0	0	22.6731	0.078185	1.60944	0.4	0	1.26506	0
002256	2017	C26	0.291826	0.693147	3	16.6667	0	1	3	0	0	0	0	1	1.79176	22.0701	0.038732	1.94591	0.428571	1	1.97592	0
300426	2017	R86	0.036274	0.693147	1	5.55556	0	1	1	0	0	0	0	1	2.19722	21.9062	0.066165	1.94591	0.428571	1	1.75959	0
002055	2017	C39	0.228264	1.79176	1	5.55556	0	1	1	0	0	0	0	1	0.693147	22.9837	0.017797	1.94591	0.428571	0	1.60352	0
002448	2017	C36	0.492123	1.38629	3	16.6667	2	1	1	0	0	0	0	0	0	22.0646	0.084613	2.19722	0.333333	0	1.59676	0
002654	2017	C39	0.117786	1.38629	1	5.55556	0	1	1	0	0	0	0	0	0	22.1836	0.037108	2.19722	0.333333	0	1.38164	0
002278	2017	C35	0.284984	1.60944	1	5.55556	0	1	1	0	0	0	0	0	0	21.1751	0.010053	1.94591	0.428571	0	3.46811	0
002562	2017	C26	0.482459	1.38629	5	27.7778	2	1	2	13	54.1667	58.3333	50	1	1.38629	21.966	0.137862	2.19722	0.333333	1	2.07708	0
300676	2017	M74	0.238348	1.79176	5	27.7778	0	1	4	0	0	0	0	1	0.693147	22.3548	0.090707	2.70805	0.333333	0	2.54819	0
002636	2017	C39	0.04272	0.693147	1	5.55556	0	1	1	0	0	0	0	1	1.38629	22.1325	0.14771	2.19722	0.333333	1	1.76938	0
002111	2017	C35	0.067082	1.38629	3	16.6667	1	1	2	12	50	66.6667	33.3333	1	1.38629	22.2246	0.027245	2.19722	0.333333	0	1.47227	0
002626	2017	C14	0.76858	1.38629	6	33.3333	1	1	4	0	0	0	0	0	0	21.9246	0.144749	2.19722	0.333333	1	3.64989	0
300627	2017	C39	0.147887	1.60944	1	5.55556	0	1	1	0	0	0	0	0	0	20.8636	0.156518	1.94591	0.428571	0	1.98282	0
300310	2017	I63	0.019575	0.693147	1	5.55556	0	1	1	0	0	0	0	1	1.38629	22.2388	0.055624	2.19722	0.333333	0	1.97249	0
000957	2017	C36	0.104755	0.693147	1	5.55556	0	1	1	0	0	0	0	1	1.09861	23.2431	0.018643	2.19722	0.333333	0	1.25193	1
002126	2017	C36	0.24385	1.38629	6	33.3333	3	1	3	14	58.3333	75	41.6667	1	1.38629	22.6221	0.059841	2.19722	0.333333	0	1.47022	0
300145	2017	C34	0.087464	1.09861	1	5.55556	0	1	1	0	0	0	0	1	2.83321	23.0123	0.069884	2.19722	0.333333	0	1.60305	0
300179	2017	C30	0.681415	0.693147	3	16.6667	0	2	2	3	12.5	8.33333	16.6667	0	0	20.704	0.066667	2.19722	0.333333	1	2.51198	0
300222	2017	C38	0.029015	1.38629	1	5.55556	0	1	1	0	0	0	0	0	0	22.5122	0.064711	2.19722	0.333333	0	1.7587	0
000620	2017	K70	0.015214	1.38629	2	11.1111	2	0	1	0	0	0	0	1	0.693147	24.6609	0.017999	2.19722	0.333333	0	1.04944	0
300123	2017	C37	0.043954	1.38629	2	11.1111	0	1	2	0	0	0	0	0	0	22.6029	0.023653	1.79176	0.5	0	1.1565	0
300166	2017	I65	0.027578	0.693147	2	11.1111	0	1	2	0	0	0	0	1	1.60944	22.3616	0.087124	1.79176	0.5	1	2.29628	0
300322	2017	C39	0.203968	1.60944	1	5.55556	0	1	1	0	0	0	0	0	0	21.4222	0.012077	2.19722	0.333333	0	2.85449	0
300367	2017	C39	0.0026	0.693147	1	5.55556	0	1	1	0	0	0	0	1	1.38629	22.5535	0.064925	2.19722	0.333333	0	1.94916	0
000541	2017	C38	0.391845	0.693147	3	16.6667	1	1	2	1	4.16667	0	8.33333	1	1.94591	22.4595	0.126668	2.19722	0.333333	0	2.00035	1
600400	2017	C18	0.021022	0.693147	2	11.1111	1	1	1	6	25	33.3333	16.6667	0	0	22.4187	0.079734	2.19722	0.333333	0	2.23661	0
000009	2017	S90	0.125715	1.60944	4	22.2222	0	2	2	0	0	0	0	1	0.693147	24.0231	0.013266	2.19722	0.333333	1	1.20351	0
002467	2017	I64	0.497165	1.60944	1	5.55556	0	1	1	0	0	0	0	0	0	21.5886	0.008498	1.94591	0.428571	0	2.44461	0
300122	2017	C27	0.016105	0.693147	3	16.6667	2	1	1	0	0	0	0	1	1.79176	22.1357	0.126853	1.94591	0.428571	1	6.55343	0
600735	2017	C19	0.961683	1.79176	1	5.55556	0	1	1	0	0	0	0	0	0	20.8219	0.104774	1.94591	0.428571	0	4.0356	0
002282	2017	C34	0.519007	1.60944	1	5.55556	0	1	1	0	0	0	0	0	0	21.5792	0.030191	2.19722	0.333333	0	1.79614	0
600823	2017	K70	0.002909	1.09861	1	5.55556	0	1	1	0	0	0	0	1	0.693147	25.2442	0.04257	2.19722	0.444444	0	0.954549	0
300180	2017	C29	0.154775	0.693147	5	27.7778	2	1	2	7	29.1667	25	33.3333	0	0	22.6135	0.048893	2.30259	0.4	0	1.96761	0
300185	2017	C34	0.14191	1.38629	4	22.2222	2	1	2	0	0	0	0	0	0	23.0347	0.023526	2.19722	0.333333	0	1.16686	0
000782	2017	C28	0.100214	0.693147	5	27.7778	1	1	3	5	20.8333	25	16.6667	0	0	21.692	0.014213	2.19722	0.333333	0	1.93799	0
000902	2017	C26	0.061778	0.693147	6	33.3333	3	1	2	7	29.1667	50	8.33333	0	0	22.8918	0.083172	2.19722	0.333333	0	1.7087	0
002684	2017	C38	0.132024	2.19722	5	27.7778	2	1	2	0	0	0	0	1	0.693147	23.124	-0.020466	1.94591	0.428571	1	1.37337	0
002302	2017	C30	0.007464	0.693147	6	33.3333	4	1	2	8	33.3333	16.6667	50	0	0	23.626	0.008799	2.19722	0.333333	0	1.69123	1
600073	2017	C14	0.530079	1.38629	1	5.55556	0	1	1	0	0	0	0	0	0	23.1461	0.040765	2.07944	0.375	0	1.18785	1
600888	2017	C39	0.05891	0.693147	8	44.4444	4	2	2	7	29.1667	25	33.3333	0	0	23.0393	0.012058	2.07944	0.375	1	1.21368	0
002224	2017	C29	0.212014	0.693147	1	5.55556	0	1	1	5	20.8333	8.33333	33.3333	0	0	21.4041	0.085463	1.94591	0.428571	0	2.44124	0
001979	2017	K70	0.015648	1.09861	6	33.3333	5	1	1	4	16.6667	8.33333	25	1	2.48491	26.1053	0.051022	2.3979	0.363636	0	1.04467	1
300113	2017	I64	0.000856	0.693147	1	5.55556	0	1	1	0	0	0	0	1	2.07944	22.1047	0.166216	1.94591	0.428571	1	2.5835	0
300265	2017	C38	0.022185	0.693147	6	33.3333	3	1	3	5	20.8333	8.33333	33.3333	0	0	21.4704	0.021958	1.94591	0.428571	0	1.96228	0
002595	2017	C35	0.538655	1.60944	6	33.3333	2	2	3	1	4.16667	0	8.33333	0	0	22.2502	0.158517	2.19722	0.333333	0	2.60859	0
002031	2017	C35	0.309432	1.60944	3	16.6667	1	1	2	1	4.16667	0	8.33333	0	0	22.6713	0.021858	2.19722	0.333333	0	1.3094	0
300068	2017	C38	0.118926	1.94591	6	33.3333	3	1	2	7	29.1667	33.3333	25	1	2.07944	23.1115	0.04168	2.19722	0.333333	0	1.49138	0
002351	2017	C39	0.199339	1.79176	2	11.1111	0	1	2	0	0	0	0	0	0	21.4216	0.058067	2.19722	0.333333	1	1.81229	0
002162	2017	C30	0.023127	0.693147	7	38.8889	3	2	3	6	25	8.33333	41.6667	0	0	21.4724	0.00856	2.07944	0.5	0	2.64558	0
300725	2017	C26	0.712676	0.693147	3	16.6667	2	1	1	4	16.6667	8.33333	25	0	0	20.1566	0.156456	1.94591	0.428571	0	4.4713	0
002115	2017	C39	0.13108	1.60944	2	11.1111	1	1	1	0	0	0	0	0	0	22.1902	0.013156	1.94591	0.428571	0	1.44177	0
002534	2017	C34	0.385976	0.693147	3	16.6667	0	1	3	0	0	0	0	1	1.60944	22.8153	0.054444	2.19722	0.333333	0	1.57497	0
300100	2017	C36	0.12282	0.693147	1	5.55556	0	1	1	0	0	0	0	1	1.79176	22.6062	0.035418	2.19722	0.333333	0	1.50417	0
002048	2017	C36	0.270717	0.693147	4	22.2222	1	1	3	0	0	0	0	1	1.60944	23.5086	0.078401	1.60944	0.4	0	1.27257	0
002652	2017	C33	0.446859	0.693147	4	22.2222	1	1	2	5	20.8333	25	16.6667	0	0	21.7443	0.054866	1.79176	0.333333	0	1.80527	0
300078	2017	C39	0.386477	1.60944	3	16.6667	0	1	2	7	29.1667	33.3333	25	1	1.79176	21.7886	0.044789	2.19722	0.444444	1	2.39173	0
002140	2017	E48	0.173922	0.693147	6	33.3333	3	1	3	7	29.1667	16.6667	41.6667	0	0	22.5416	-0.010261	2.19722	0.333333	0	1.47309	1
002354	2017	I64	0.387704	0.693147	0	0	0	0	1	0	0	0	0	1	1.38629	23.4049	0.112763	2.19722	0.333333	1	1.24595	0
002635	2017	C39	0.570952	1.38629	11	61.1111	7	2	2	8	33.3333	33.3333	33.3333	1	2.83321	22.8887	0.064938	2.19722	0.333333	0	1.62436	0
000625	2017	C36	0.020796	1.94591	11	61.1111	6	2	3	13	54.1667	50	58.3333	1	1.60944	25.3879	0.067801	2.56495	0.538462	0	1.0734	1
002123	2017	I65	0.080795	0.693147	2	11.1111	0	1	2	0	0	0	0	1	2.30259	22.6343	0.036193	2.19722	0.333333	1	1.41039	0
002343	2017	R86	0.020143	0.693147	1	5.55556	0	1	1	0	0	0	0	1	2.56495	22.4085	0.088035	2.19722	0.333333	1	2.19551	0
300499	2017	C38	0.049451	0.693147	3	16.6667	0	1	3	4	16.6667	8.33333	25	0	0	20.8047	0.037666	1.60944	0.4	0	2.00211	0
002261	2017	I65	0.027985	1.60944	1	5.55556	0	1	1	0	0	0	0	0	0	22.1976	0.015378	2.3979	0.363636	1	1.92834	0
002218	2017	C38	0.153476	1.79176	3	16.6667	2	1	1	1	4.16667	0	8.33333	0	0	22.4725	0.03092	2.19722	0.333333	0	1.62542	0
002663	2017	E48	0.011706	0.693147	4	22.2222	1	1	3	0	0	0	0	1	1.79176	23.0245	0.019959	2.19722	0.333333	0	1.31745	0
300389	2017	C39	0.818852	2.07944	2	11.1111	0	1	2	0	0	0	0	0	0	21.3106	0.060529	2.19722	0.333333	1	1.64988	0
002201	2017	C30	0.408041	0.693147	3	16.6667	2	1	1	7	29.1667	33.3333	25	0	0	21.7316	-0.001395	2.19722	0.333333	1	1.95072	0
300049	2017	C27	0.580851	1.79176	1	5.55556	0	1	1	0	0	0	0	0	0	21.6406	0.038239	2.3979	0.363636	0	1.54692	0
002624	2017	I64	0.155489	0.693147	1	5.55556	0	1	1	0	0	0	0	1	2.07944	23.5318	0.088796	1.60944	0.4	0	1.54197	0
600128	2017	F51	0.526991	1.94591	2	11.1111	1	1	1	0	0	0	0	0	0	21.8789	0.005882	1.79176	0.5	0	1.25191	1
300157	2017	B11	0.084521	1.79176	1	5.55556	0	1	1	0	0	0	0	0	0	22.5686	-0.069633	2.07944	0.375	0	1.4027	0
300133	2017	R86	0.020651	0.693147	2	11.1111	1	1	1	0	0	0	0	1	1.94591	23.2521	0.055483	1.94591	0.428571	0	1.65174	0
002352	2017	G60	0.028605	0.693147	6	33.3333	4	2	1	2	8.33333	0	16.6667	1	1.60944	24.7778	0.093361	2.48491	0.333333	1	1.12247	0
002179	2017	C39	0.076976	0.693147	8	44.4444	4	2	3	0	0	0	0	1	1.94591	23.0289	0.09346	2.19722	0.333333	0	3.53675	1
300251	2017	R86	0.005281	0.693147	2	11.1111	0	2	1	0	0	0	0	1	2.07944	23.1985	0.078085	2.07944	0.375	1	2.75248	0
000488	2017	C22	0.131681	1.79176	10	55.5556	5	1	4	12	50	58.3333	41.6667	1	1.94591	25.3832	0.040008	2.30259	0.4	0	0.98981	1
300316	2017	C35	0.000243	0.693147	3	16.6667	1	1	2	0	0	0	0	1	2.89037	22.5177	0.073236	2.19722	0.333333	0	3.62579	0
002165	2017	C26	0.33197	0.693147	9	50	4	2	3	8	33.3333	33.3333	33.3333	0	0	21.7989	0.017542	2.19722	0.333333	0	1.62058	0
601969	2017	B08	0.084091	0.693147	7	38.8889	3	2	2	11	45.8333	33.3333	58.3333	0	0	22.7729	0.008008	2.3979	0.363636	0	2.51838	0
600138	2017	L72	0.016313	0.693147	3	16.6667	1	2	1	0	0	0	0	1	1.79176	23.2898	0.071992	2.3979	0.363636	0	1.58517	1
300583	2017	C27	0.002386	0.693147	5	27.7778	1	1	3	8	33.3333	25	41.6667	0	0	21.4286	0.057927	1.94591	0.428571	1	1.33181	0
002601	2017	C26	0.463393	1.38629	12	66.6667	8	2	3	17	70.8333	66.6667	75	1	2.19722	23.7604	0.133121	2.48491	0.333333	0	1.30479	0
002028	2017	C38	0.137285	1.94591	3	16.6667	1	1	2	0	0	0	0	0	0	22.6387	0.041856	1.94591	0.428571	1	1.84621	0
002456	2017	C39	0.233183	1.94591	10	55.5556	4	2	4	9	37.5	33.3333	41.6667	1	3.21888	24.152	0.03025	2.19722	0.333333	0	2.4825	0
002286	2017	C13	0.330155	0.693147	6	33.3333	2	2	2	10	41.6667	41.6667	41.6667	0	0	21.4685	0.024314	2.19722	0.444444	1	1.875	0
002528	2017	C39	0.450467	2.07944	2	11.1111	1	1	1	0	0	0	0	0	0	22.2082	0.029907	1.94591	0.428571	0	1.44248	0
002689	2017	C34	0.154923	2.30259	3	16.6667	0	1	3	0	0	0	0	0	0	21.6471	0.014348	2.07944	0.375	0	2.52033	0
002747	2017	C40	0.119054	2.30259	2	11.1111	1	1	1	0	0	0	0	0	0	21.8955	0.03984	2.19722	0.333333	1	1.79895	0
002540	2017	C32	0.088186	0.693147	6	33.3333	4	1	2	11	45.8333	50	41.6667	0	0	22.3346	0.073275	1.60944	0.4	0	1.55328	0
300421	2017	C34	0.318741	0.693147	7	38.8889	2	1	4	10	41.6667	33.3333	50	0	0	21.1401	0.053077	2.19722	0.333333	1	1.42636	0
000050	2017	C39	0.403892	1.79176	11	61.1111	6	2	3	11	45.8333	33.3333	58.3333	1	2.07944	24.1128	0.031451	2.19722	0.333333	0	1.44314	1
300132	2017	C26	0.44425	0.693147	7	38.8889	3	2	2	11	45.8333	58.3333	33.3333	0	0	20.6734	0.113691	1.79176	0.5	0	2.95396	0
002460	2017	C32	0.157234	1.79176	7	38.8889	3	2	2	9	37.5	41.6667	33.3333	1	2.83321	22.8026	0.214149	2.19722	0.333333	1	5.30662	0
000528	2017	C35	0.216289	2.3979	12	66.6667	8	2	2	12	50	41.6667	58.3333	1	1.60944	23.7986	0.015257	2.3979	0.363636	0	1.02222	1
002180	2017	C39	0.939428	1.79176	7	38.8889	4	1	3	12	50	41.6667	58.3333	1	2.30259	24.2936	0.033639	2.19722	0.333333	0	1.39735	0
002340	2017	C42	0.230732	1.60944	9	50	7	1	2	21	70.8333	100	75	1	2.48491	23.8256	0.03158	1.79176	0.333333	1	1.7166	0
600196	2017	C27	0.180796	2.19722	12	66.6667	8	2	2	21	70.8333	91.6667	83.3333	1	2.56495	24.8499	0.067814	2.3979	0.363636	0	2.00405	0
000425	2018	C35	0.132724	2.30259	8	44.4444	4	2	2	5	20.8333	8.33333	33.3333	1	2.07944	24.8382	0.037032	2.07944	0.5	0	0.926571	1
000063	2018	C39	0.363324	1.94591	10	55.5556	5	1	4	6	25	8.33333	41.6667	1	3.21888	25.5858	-0.050853	2.19722	0.333333	0	1.31133	0
601012	2018	C30	0.327011	2.07944	6	33.3333	3	2	2	6	25	16.6667	33.3333	1	3.17805	24.4036	0.070762	2.19722	0.333333	0	1.8004	0
002689	2018	C34	0.199639	2.30259	7	38.8889	4	1	3	8	33.3333	33.3333	33.3333	0	0	21.5884	0.003344	2.19722	0.333333	0	1.85897	0
002085	2018	C36	0.571401	2.07944	4	22.2222	1	1	2	11	45.8333	50	41.6667	0	0	23.318	0.085587	2.19722	0.333333	0	1.72957	0
002739	2018	R86	0.215157	1.79176	2	11.1111	1	1	1	1	4.16667	0	8.33333	1	2.56495	23.8635	0.055891	1.79176	0.333333	0	2.08587	0
601800	2018	E48	0.194297	2.30259	9	50	7	2	1	7	29.1667	16.6667	41.6667	1	2.19722	26.2497	0.022415	2.07944	0.375	0	0.95648	1
002410	2018	I65	0.043127	1.79176	1	5.55556	0	1	1	0	0	0	0	1	2.3979	22.4471	0.082472	2.19722	0.333333	0	3.82992	0
002082	2018	C32	0.027576	1.79176	7	38.8889	4	1	2	10	41.6667	41.6667	41.6667	0	0	21.769	0.050628	2.19722	0.333333	1	1.01153	0
002176	2018	C38	0.059606	1.60944	3	16.6667	2	1	1	11	45.8333	16.6667	75	0	0	23.0151	-0.176074	1.94591	0.428571	1	1.54673	0
300111	2018	C39	0.150307	1.79176	7	38.8889	3	1	3	6	25	25	25	0	0	21.0992	-0.398204	1.94591	0.428571	0	2.42058	0
002709	2018	C26	0.125726	0.693147	5	27.7778	1	2	2	8	33.3333	16.6667	50	1	1.94591	22.3196	0.103652	2.19722	0.444444	1	1.51086	0
002394	2018	C17	0.342492	1.94591	7	38.8889	2	2	3	9	37.5	50	25	0	0	22.1699	0.092592	2.19722	0.333333	0	1.00967	0
603328	2018	C39	0.890485	0.693147	7	38.8889	3	1	3	11	45.8333	33.3333	58.3333	1	1.38629	22.4112	0.119256	1.94591	0.428571	1	1.99478	0
000930	2018	C26	0.091911	1.60944	4	22.2222	1	1	2	12	50	58.3333	41.6667	0	0	23.7333	0.024683	2.19722	0.333333	0	1.08807	1
000967	2018	C38	0.006158	0.693147	5	27.7778	2	1	2	7	29.1667	16.6667	41.6667	1	2.07944	23.9204	0.055856	1.60944	0.571429	1	1.04572	0
300026	2018	C27	0.093062	1.79176	6	33.3333	3	1	2	9	37.5	41.6667	33.3333	0	0	22.736	0.028958	2.19722	0.333333	0	1.28895	0
601038	2018	C35	0.121325	1.38629	5	27.7778	3	2	1	14	58.3333	66.6667	50	0	0	23.299	-0.100205	2.3979	0.363636	0	1.0062	1
601608	2018	C35	0.19049	2.07944	7	38.8889	4	2	2	8	33.3333	16.6667	50	0	0	23.7018	0.007669	1.94591	0.428571	0	1.19987	1
002383	2018	C39	0.194131	1.94591	3	16.6667	2	1	1	0	0	0	0	1	1.60944	22.991	0.021176	1.94591	0.428571	1	1.32843	0
002225	2018	C30	0.224622	1.38629	6	33.3333	3	1	2	14	58.3333	58.3333	58.3333	0	0	22.3894	0.046875	2.07944	0.375	0	1.16877	0
002532	2018	C34	0.408879	1.38629	4	22.2222	1	1	2	12	50	66.6667	33.3333	0	0	21.4065	0.066453	1.94591	0.428571	1	1.40343	0
002203	2018	C32	0.339089	1.79176	13	72.2222	8	3	3	18	75	50	100	1	0.693147	23.6791	0.053714	2.19722	0.333333	1	1.303	0
002098	2018	C41	0.456387	1.38629	9	50	3	2	4	10	41.6667	41.6667	41.6667	0	0	21.4872	-0.255162	2.19722	0.333333	0	1.8545	0
002156	2018	C39	0.864116	0.693147	8	44.4444	5	1	2	7	29.1667	33.3333	25	1	1.79176	23.3601	0.01172	2.07944	0.375	0	1.10399	0
000977	2018	C39	0.154762	1.38629	5	27.7778	3	2	1	0	0	0	0	1	3.2581	23.9658	0.02996	1.79176	0.333333	0	1.43636	1
002555	2018	I64	0.121417	1.60944	4	22.2222	2	2	1	1	4.16667	0	8.33333	1	2.19722	22.851	0.131173	2.07944	0.5	1	1.95369	0
000060	2018	C32	0.57377	1.60944	13	83.3333	8	3	4	18	75	75	75	1	0.693147	23.694	0.047405	2.19722	0.333333	1	1.1752	1
300567	2018	C40	0.075287	1.60944	1	5.55556	0	1	1	0	0	0	0	1	2.3979	21.6872	0.15559	1.60944	0.4	0	2.3754	0
000825	2018	C31	0.161013	1.60944	13	72.2222	8	2	3	18	75	66.6667	83.3333	1	0.693147	24.9975	0.06711	2.3979	0.363636	0	0.899169	1
002050	2018	C34	0.457194	1.09861	6	33.3333	2	1	3	13	54.1667	50	58.3333	1	2.19722	23.3575	0.099795	2.19722	0.333333	1	2.14949	0
600029	2018	G56	0.280846	1.09861	6	33.3333	4	2	1	13	54.1667	50	58.3333	1	2.63906	26.2313	0.014865	1.79176	0.571429	0	1.00759	1
300012	2018	M74	0.025321	1.79176	2	11.1111	1	1	1	2	8.33333	0	16.6667	1	2.19722	22.1243	0.074597	1.94591	0.428571	0	2.80548	0
002314	2018	K70	0.031965	0.693147	1	5.55556	0	1	1	0	0	0	0	0	0	24.174	0.026268	2.48491	0.333333	0	0.959703	1
002373	2018	I65	0.117497	1.60944	1	5.55556	0	1	1	0	0	0	0	1	1.79176	23.3334	0.069729	2.19722	0.333333	1	1.33336	0
000725	2018	C39	0.557102	1.09861	11	61.1111	6	2	3	15	62.5	41.6667	83.3333	1	1.79176	26.2497	0.010283	2.48491	0.333333	0	0.903182	1
000620	2018	K70	0.0096	0.693147	2	11.1111	1	1	1	0	0	0	0	0	0	24.7049	0.023789	2.07944	0.375	0	0.952162	0
002466	2018	C32	0.1705	1.38629	10	55.5556	4	2	4	1	4.16667	0	8.33333	1	2.70805	24.5218	0.089777	1.94591	0.428571	0	1.48019	0
300433	2018	C39	0.707806	1.38629	11	61.1111	7	2	2	13	54.1667	33.3333	75	1	0.693147	24.4877	0.015232	1.94591	0.571429	1	1.19566	0
002204	2018	C35	0.131544	1.60944	4	22.2222	1	1	2	8	33.3333	41.6667	25	0	0	23.4639	0.00015	2.07944	0.5	0	0.946422	1
000541	2018	C38	0.432195	0.693147	5	27.7778	3	1	2	5	20.8333	8.33333	33.3333	1	1.79176	22.4439	0.067321	2.19722	0.333333	0	1.39223	1
000012	2018	C30	0.136279	0.693147	9	50	4	2	3	6	25	16.6667	33.3333	1	1.79176	23.6737	0.024436	2.07944	0.375	0	1.0042	0
002426	2018	C39	0.190701	2.30259	3	16.6667	2	1	1	5	20.8333	16.6667	25	0	0	23.606	-0.045493	1.79176	0.333333	1	1.01847	0
300115	2018	C39	0.26634	1.38629	5	27.7778	2	1	2	9	37.5	33.3333	41.6667	0	0	23.0068	0.000889	1.94591	0.428571	0	1.29366	0
002352	2018	G60	0.026213	1.79176	6	33.3333	4	2	1	6	25	16.6667	33.3333	1	2.07944	24.9946	0.067202	2.48491	0.333333	1	1.38255	0
002885	2018	C39	0.556479	1.60944	7	38.8889	3	2	3	5	20.8333	8.33333	33.3333	0	0	21.0984	0.055916	2.19722	0.333333	1	1.46518	0
300203	2018	C40	0.025319	1.38629	1	5.55556	0	1	1	0	0	0	0	1	2.56495	22.7885	0.093682	1.94591	0.428571	0	1.97404	0
002721	2018	C41	0.000439	0.693147	3	16.6667	2	1	1	0	0	0	0	0	0	23.3634	-0.006022	2.19722	0.333333	0	1.02046	1
002212	2018	C38	0.039007	0.693147	4	22.2222	2	2	1	0	0	0	0	0	0	23.0206	0.049765	2.19722	0.333333	0	1.25567	0
600986	2018	I64	0.000352	0.693147	1	5.55556	0	1	1	0	0	0	0	0	0	23.0565	0.027307	2.19722	0.333333	0	0.934909	0
000008	2018	C37	0.015458	0.693147	1	5.55556	0	1	1	0	0	0	0	0	0	23.0714	0.032338	2.19722	0.333333	0	1.30841	1
002249	2018	C38	0.34939	2.30259	6	33.3333	3	2	2	5	20.8333	8.33333	33.3333	1	1.79176	23.4017	-0.151551	2.19722	0.444444	0	1.04504	0
603100	2018	C40	0.033489	0.693147	4	22.2222	2	1	2	0	0	0	0	0	0	22.3422	0.079635	2.30259	0.4	0	1.08888	1
000878	2018	C32	0.091746	1.09861	10	55.5556	5	2	3	21	75	83.3333	91.6667	1	0.693147	24.3413	0.011621	2.3979	0.363636	0	1.00331	1
600703	2018	C39	0.147096	1.38629	7	38.8889	2	1	4	3	12.5	8.33333	16.6667	1	3.17805	24.1504	0.101026	2.07944	0.375	0	1.80801	0
000555	2018	I65	0.003931	0.693147	1	5.55556	0	1	1	0	0	0	0	0	0	23.0932	0.004414	2.07944	0.5	0	1.3606	0
300367	2018	C39	0.00133	0.693147	1	5.55556	0	1	1	0	0	0	0	0	0	22.8296	0.043384	2.19722	0.333333	0	1.28423	0
002258	2018	C26	0.438817	1.09861	7	38.8889	3	1	3	14	58.3333	58.3333	58.3333	1	1.79176	22.6062	0.117509	2.19722	0.333333	0	1.48621	1
000070	2018	C38	0.087274	0.693147	2	11.1111	1	1	1	0	0	0	0	0	0	22.7	0.046136	2.19722	0.333333	0	1.29828	1
002283	2018	C36	0.121871	0.693147	3	16.6667	1	1	2	0	0	0	0	0	0	22.5786	0.054475	2.19722	0.333333	0	0.936422	0
000551	2018	S90	0.207102	0.693147	1	5.55556	0	1	1	0	0	0	0	0	0	22.2003	0.036295	2.3979	0.363636	0	1.03873	1
002048	2018	C36	0.219976	0.693147	2	11.1111	0	1	2	0	0	0	0	0	0	23.5121	0.062746	1.60944	0.4	0	0.849363	0
002685	2018	C34	0.030214	0.693147	2	11.1111	1	1	1	0	0	0	0	0	0	22.504	0.054578	2.19722	0.333333	0	1.02699	0
002376	2018	C39	0.200798	0.693147	2	11.1111	0	1	2	4	16.6667	8.33333	25	1	2.19722	22.2678	0.09495	2.19722	0.444444	0	2.24301	1
002047	2018	E50	0.064773	2.3979	5	27.7778	2	1	3	5	20.8333	8.33333	33.3333	0	0	22.9481	0.030898	1.94591	0.428571	1	1.52691	0
002046	2018	C34	0.210788	0.693147	3	16.6667	1	2	1	0	0	0	0	0	0	22.2448	0.012356	2.3979	0.363636	0	1.07455	1
300037	2018	C26	0.211828	1.09861	8	44.4444	3	1	4	9	37.5	41.6667	33.3333	1	2.77259	22.2071	0.081238	2.19722	0.333333	0	1.9199	0
002378	2018	C32	0.263835	1.38629	10	55.5556	6	1	3	8	33.3333	25	41.6667	0	0	22.1108	0.01263	2.19722	0.333333	0	1.58907	0
300332	2018	D45	0.011291	0.693147	2	11.1111	1	1	1	0	0	0	0	0	0	22.8192	0.002358	2.07944	0.375	0	0.965269	0
002210	2018	L72	0.427871	0.693147	4	22.2222	1	1	2	0	0	0	0	0	0	23.5359	-0.127433	2.19722	0.333333	0	1.20669	0
000657	2018	C32	0.280834	0.693147	1	5.55556	0	1	1	0	0	0	0	0	0	22.7297	0.027367	1.94591	0.428571	0	1.06289	1
600362	2018	C32	0.058361	1.79176	8	44.4444	4	2	2	13	54.1667	58.3333	50	1	0.693147	25.3567	0.024502	2.3979	0.363636	0	0.96238	1
002397	2018	C17	0.037427	0.693147	3	16.6667	0	1	3	0	0	0	0	0	0	21.9441	0.027707	2.3979	0.363636	0	1.17754	0
002823	2018	C38	0.548814	1.38629	6	33.3333	3	1	2	7	29.1667	33.3333	25	0	0	21.77	0.047224	2.19722	0.333333	1	1.20299	0
002527	2018	C38	0.054419	1.38629	8	44.4444	4	2	3	7	29.1667	8.33333	50	0	0	22.6159	-0.04585	2.19722	0.333333	1	1.00875	0
000682	2018	C38	0.08301	0.693147	1	5.55556	0	1	1	0	0	0	0	0	0	22.3632	0.044889	2.07944	0.375	0	1.16369	1
002061	2018	E48	0.048351	1.60944	7	38.8889	1	1	5	13	54.1667	58.3333	50	1	0.693147	24.1301	0.044914	2.3979	0.363636	0	1.09233	1
300263	2018	C34	0.104153	0.693147	1	5.55556	0	1	1	0	0	0	0	0	0	22.2144	0.036737	2.19722	0.333333	0	1.11657	0
000925	2018	C35	0.051025	0.693147	2	11.1111	0	2	1	0	0	0	0	0	0	22.5898	0.004235	2.3979	0.363636	1	1.10023	0
002131	2018	I64	0.095673	1.94591	4	22.2222	1	1	2	5	20.8333	25	16.6667	0	0	23.3747	-0.134595	2.07944	0.375	1	1.08722	0
002166	2018	C27	0.506991	1.38629	4	22.2222	1	1	3	6	25	16.6667	33.3333	0	0	21.4756	0.032498	1.94591	0.428571	1	1.59916	0
002747	2018	C40	0.195398	2.30259	1	5.55556	0	1	1	0	0	0	0	1	1.09861	22.01	0.033263	2.19722	0.333333	1	2.295	0
603690	2018	C35	0.00846	1.38629	6	33.3333	4	2	1	5	20.8333	16.6667	25	0	0	21.0975	0.025683	1.60944	0.4	1	1.82902	0
002097	2018	C35	0.282624	1.94591	4	22.2222	1	1	3	6	25	16.6667	33.3333	0	0	23.3826	0.034645	1.79176	0.5	0	1.0526	0
002029	2018	C18	0.00039	0.693147	4	22.2222	2	2	1	1	4.16667	0	8.33333	0	0	22.8741	0.04245	2.19722	0.444444	0	0.871812	0
002001	2018	C27	0.668679	1.09861	7	38.8889	3	2	2	11	45.8333	41.6667	50	1	2.19722	23.8113	0.154467	2.3979	0.363636	0	1.72184	0
002130	2018	C39	0.121653	0.693147	1	5.55556	0	1	1	0	0	0	0	0	0	22.5838	0.005376	1.94591	0.428571	0	1.15755	0
000096	2018	F51	0.000336	0.693147	1	5.55556	0	1	1	0	0	0	0	0	0	21.6967	0.042965	2.3979	0.363636	0	1.87167	1
300477	2018	C38	0.067194	0.693147	4	22.2222	1	1	3	0	0	0	0	0	0	22.2667	0.011644	2.19722	0.333333	0	1.38788	0
002518	2018	C38	0.278507	1.79176	1	5.55556	0	1	1	2	8.33333	0	16.6667	1	1.94591	21.9879	0.062941	1.94591	0.428571	1	1.47977	0
300183	2018	I65	0.009656	0.693147	1	5.55556	0	1	1	0	0	0	0	0	0	21.8881	0.056907	2.19722	0.333333	0	1.47371	0
002666	2018	C26	0.000336	0.693147	0	0	0	0	1	0	0	0	0	0	0	22.0514	0.039838	2.07944	0.375	0	0.988767	0
300510	2018	C38	0.001907	0.693147	3	16.6667	2	1	1	0	0	0	0	0	0	22.4063	0.047225	2.19722	0.333333	1	1.03679	0
002577	2018	C39	0.274638	1.79176	3	16.6667	0	1	3	2	8.33333	8.33333	8.33333	0	0	20.9947	0.005982	1.60944	0.4	1	2.20433	0
002841	2018	C39	0.10789	0.693147	2	11.1111	1	1	1	4	16.6667	8.33333	25	1	2.30259	22.6691	0.177567	2.19722	0.333333	0	1.49011	0
002478	2018	C33	0.24028	0.693147	4	22.2222	1	1	2	1	4.16667	0	8.33333	0	0	22.5831	0.088049	2.19722	0.333333	0	0.996963	0
300300	2018	I65	0.023074	0.693147	1	5.55556	0	1	1	0	0	0	0	0	0	21.9614	0.033676	2.19722	0.333333	0	2.26389	0
603728	2018	C38	0.429836	1.94591	9	50	4	1	4	11	45.8333	50	41.6667	1	0.693147	21.6254	0.071976	2.19722	0.333333	0	1.58531	0
300437	2018	C26	0.179746	0.693147	3	16.6667	0	1	2	0	0	0	0	0	0	22.0872	0.081264	2.19722	0.333333	1	1.13659	0
002140	2018	E48	0.338022	0.693147	8	44.4444	5	1	3	7	29.1667	16.6667	41.6667	1	1.09861	22.5036	0.024669	2.07944	0.375	0	1.07256	1
000681	2018	R87	0.077271	1.38629	1	5.55556	0	1	1	0	0	0	0	1	2.19722	22.1655	0.080556	2.07944	0.375	0	2.40674	0
300259	2018	C40	0.019893	0.693147	5	27.7778	1	2	3	0	0	0	0	0	0	21.6269	0.065762	2.19722	0.333333	0	1.31318	0
002601	2018	C26	0.465374	1.38629	10	55.5556	6	2	3	14	58.3333	50	66.6667	1	0.693147	23.7641	0.111096	2.48491	0.333333	0	1.2051	0
600655	2018	F52	0.02429	1.60944	3	16.6667	1	2	1	1	4.16667	0	8.33333	1	1.38629	25.1689	0.046333	2.3979	0.363636	0	0.984995	0
300013	2018	G59	0.021415	0.693147	1	5.55556	0	1	1	0	0	0	0	0	0	21.7008	0.027366	2.19722	0.333333	0	1.43962	0
600754	2018	H61	0.279085	1.09861	7	38.8889	5	2	1	9	37.5	25	50	1	2.3979	24.4155	0.029338	2.19722	0.333333	0	1.10934	1
300639	2018	C27	0.044097	0.693147	3	16.6667	1	1	2	0	0	0	0	0	0	20.8958	0.094551	2.3979	0.363636	0	1.6673	0
002597	2018	C26	0.23842	1.09861	12	66.6667	6	2	4	17	70.8333	66.6667	75	1	1.09861	22.4628	0.160375	2.19722	0.333333	0	1.86345	0
002118	2018	C27	0.072289	1.38629	5	27.7778	2	1	2	7	29.1667	25	33.3333	0	0	23.0177	0.018511	1.94591	0.428571	0	1.10279	0
002239	2018	C36	0.23287	2.48491	3	16.6667	1	1	2	5	20.8333	16.6667	25	0	0	22.8466	0.004076	2.19722	0.333333	0	1.12454	0
002803	2018	C23	0.424989	0.693147	1	5.55556	0	1	1	0	0	0	0	0	0	21.186	0.166879	1.94591	0.428571	0	1.54595	0
300035	2018	C35	0.006283	0.693147	2	11.1111	1	1	1	0	0	0	0	0	0	21.3804	0.076077	2.19722	0.333333	0	1.42351	0
300430	2018	C40	0.017926	0.693147	1	5.55556	0	1	1	0	0	0	0	0	0	21.4763	0.051666	2.19722	0.333333	0	1.15513	0
000032	2018	F51	0.453093	0.693147	2	11.1111	0	1	2	0	0	0	0	0	0	21.4903	0.051415	2.19722	0.333333	0	1.43484	1
600787	2018	G59	0.009066	0.693147	6	33.3333	2	2	2	8	33.3333	16.6667	50	1	1.09861	23.8385	0.021934	2.3979	0.363636	0	0.980944	1
000506	2018	B09	0.706896	0.693147	3	16.6667	2	1	1	0	0	0	0	0	0	21.6526	0.011753	2.19722	0.333333	0	1.54643	0
001979	2018	K70	0.009619	1.38629	6	33.3333	5	1	1	6	25	33.3333	16.6667	1	2.99573	26.2497	0.051049	2.07944	0.375	0	1.01606	1
300165	2018	C40	0.027597	0.693147	1	5.55556	0	1	1	0	0	0	0	0	0	21.5249	0.022416	2.19722	0.333333	0	1.03937	0
002757	2018	C35	0.141544	0.693147	2	11.1111	0	1	2	0	0	0	0	0	0	21.3908	0.107654	1.94591	0.428571	0	1.79582	0
300407	2018	C38	0.620499	0.693147	2	11.1111	1	1	1	0	0	0	0	0	0	21.596	0.006762	2.19722	0.333333	0	1.24361	0
002845	2018	C39	0.176764	0.693147	3	16.6667	1	1	2	0	0	0	0	0	0	22.2354	0.025597	1.94591	0.428571	1	1.16607	0
300520	2018	I65	0.0714	0.693147	1	5.55556	0	1	1	0	0	0	0	0	0	21.4772	0.030235	2.19722	0.333333	0	1.50474	0
002167	2018	C32	0.199601	0.693147	3	16.6667	0	1	2	0	0	0	0	0	0	21.6149	0.003966	2.19722	0.333333	0	1.92865	0
300752	2018	C39	0.018092	0.693147	4	22.2222	1	1	3	0	0	0	0	0	0	21.1386	0.145531	1.94591	0.428571	0	1.5516	0
002185	2018	C39	0.576996	1.09861	8	44.4444	4	1	3	12	50	58.3333	41.6667	1	1.09861	23.2444	0.039363	2.19722	0.333333	0	1.18297	0
002557	2018	C13	0.057028	1.09861	8	44.4444	3	2	3	7	29.1667	25	33.3333	1	1.79176	22.358	0.090098	1.94591	0.428571	1	2.22637	0
002453	2018	C26	0.117119	0.693147	1	5.55556	0	1	1	0	0	0	0	0	0	21.6983	0.013423	1.94591	0.428571	0	1.72279	0
002613	2018	C35	0.386067	0.693147	4	22.2222	2	1	2	0	0	0	0	0	0	21.3962	0.015859	2.19722	0.333333	0	1.26233	0
002638	2018	C38	0.316144	0.693147	1	5.55556	0	1	1	0	0	0	0	0	0	22.3925	-0.201879	2.19722	0.333333	0	0.996133	0
002355	2018	C36	0.184149	0.693147	7	38.8889	2	1	4	0	0	0	0	0	0	22.3135	-0.054489	2.07944	0.375	1	1.22983	0
002734	2018	C26	0.54059	1.38629	13	77.7778	8	2	4	15	62.5	58.3333	66.6667	1	0.693147	21.7295	0.081679	2.3979	0.363636	0	1.26983	0
300662	2018	L72	0.266892	1.60944	1	5.55556	0	1	1	0	0	0	0	1	1.38629	21.0441	0.119115	2.19722	0.333333	0	2.4448	0
002241	2018	C39	0.80298	2.19722	9	50	4	2	3	9	37.5	25	50	1	0.693147	24.1158	0.029992	1.94591	0.428571	0	1.20145	0
300078	2018	C39	0.32671	1.60944	1	5.55556	0	1	1	2	8.33333	16.6667	0	1	2.30259	21.9541	0.044568	1.94591	0.428571	1	2.01916	0
002884	2018	C34	0.421799	0.693147	2	11.1111	0	1	2	0	0	0	0	0	0	21.0831	0.162847	2.19722	0.333333	1	1.46888	0
002559	2018	C34	0.160031	0.693147	2	11.1111	0	1	2	0	0	0	0	0	0	21.594	0.048971	2.19722	0.333333	1	1.27533	0
300394	2018	C39	0.332823	0.693147	2	11.1111	0	1	2	0	0	0	0	0	0	20.9014	0.130582	2.19722	0.333333	0	3.57206	0
002266	2018	C38	0.11787	1.38629	2	11.1111	1	1	1	0	0	0	0	1	1.79176	22.8526	0.016458	2.30259	0.4	0	1.35502	0
000697	2018	C37	0.951085	1.38629	4	22.2222	1	1	2	5	20.8333	16.6667	25	0	0	22.3733	0.004205	1.94591	0.428571	1	1.68106	0
002763	2018	C18	0.003592	0.693147	1	5.55556	0	1	1	0	0	0	0	0	0	21.6097	0.084756	1.94591	0.428571	1	1.24306	0
002837	2018	C35	0.05532	0.693147	2	11.1111	1	1	1	0	0	0	0	0	0	21.4892	0.063659	2.19722	0.333333	1	1.32771	0
000639	2018	C13	0.460514	1.79176	1	5.55556	0	1	1	0	0	0	0	1	1.09861	23.0534	0.059166	2.19722	0.333333	0	0.99441	0
300503	2018	C34	0.051076	0.693147	2	11.1111	0	1	2	0	0	0	0	0	0	21.1051	0.042781	2.19722	0.333333	0	1.39061	0
300346	2018	C39	0.175857	0.693147	1	5.55556	0	1	1	0	0	0	0	0	0	21.111	0.039359	2.3979	0.363636	1	1.73025	0
300219	2018	C39	0.33852	1.38629	3	16.6667	0	1	3	0	0	0	0	1	1.79176	22.2804	0.038495	2.19722	0.333333	0	1.40545	1
002554	2018	B11	0.490059	1.94591	4	22.2222	0	1	3	7	29.1667	25	33.3333	1	0.693147	22.0825	-0.115806	2.19722	0.333333	0	1.21373	0
000739	2018	C27	0.403319	1.09861	4	22.2222	1	1	2	8	33.3333	8.33333	58.3333	1	1.09861	22.4726	0.064774	1.94591	0.428571	1	1.9178	0
600478	2018	C38	0.156729	1.38629	3	16.6667	0	1	2	0	0	0	0	1	1.79176	22.5716	0.000812	2.19722	0.333333	0	1.35846	0
300050	2018	I65	0.033961	0.693147	1	5.55556	0	1	1	0	0	0	0	0	0	22.0208	0.014417	1.60944	0.4	0	1.09759	0
002848	2018	C39	0.787681	1.38629	3	16.6667	1	1	2	4	16.6667	8.33333	25	0	0	20.8764	-0.059733	2.19722	0.333333	0	1.6075	0
603486	2018	C38	0.508453	2.19722	3	16.6667	2	1	1	5	20.8333	16.6667	25	1	1.94591	22.1603	0.140433	2.19722	0.333333	0	1.37916	0
300318	2018	C35	0.158802	0.693147	2	11.1111	0	1	2	0	0	0	0	0	0	21.7211	0.028444	1.94591	0.428571	1	1.65872	0
002217	2018	C39	0.180606	1.79176	3	16.6667	0	1	2	0	0	0	0	1	1.09861	24.0351	0.051813	2.3979	0.363636	0	1.10284	1
300072	2018	C26	0.048314	1.38629	8	44.4444	4	2	2	1	4.16667	0	8.33333	1	1.79176	23.9586	0.023136	2.3979	0.363636	0	1.42984	1
002292	2018	C24	0.348153	1.94591	8	44.4444	4	2	3	5	20.8333	8.33333	33.3333	1	0.693147	22.6234	-0.224799	1.79176	0.5	1	1.30961	0
300738	2018	I65	0.369043	0.693147	1	5.55556	0	1	1	0	0	0	0	0	0	20.8014	0.079037	2.19722	0.333333	0	1.44898	0
300690	2018	C30	0.248868	0.693147	2	11.1111	0	1	2	0	0	0	0	0	0	20.791	0.081315	2.19722	0.333333	0	1.47673	0
002303	2018	C22	0.296598	1.60944	5	27.7778	2	1	2	0	0	0	0	1	1.38629	22.5749	0.063808	1.60944	0.4	1	1.39866	0
002168	2018	C38	0.010799	0.693147	2	11.1111	1	1	1	1	4.16667	0	8.33333	0	0	22.0283	0.10767	2.19722	0.333333	1	2.58631	0
300023	2018	L71	0.054061	0.693147	4	22.2222	3	1	1	0	0	0	0	0	0	22.3121	-0.104215	1.79176	0.5	1	1.12959	0
002137	2018	I64	0.381176	0.693147	3	16.6667	2	1	1	0	0	0	0	0	0	21.2505	-0.190527	2.30259	0.5	0	1.7328	0
300566	2018	C39	0.248824	0.693147	1	5.55556	0	1	1	0	0	0	0	0	0	21.3645	0.02377	2.19722	0.333333	1	1.45378	0
300327	2018	C39	0.380163	0.693147	0	0	0	0	1	0	0	0	0	0	0	20.7552	0.160278	1.79176	0.5	0	4.21348	0
300490	2018	C38	0.03933	0.693147	2	11.1111	0	1	2	1	4.16667	0	8.33333	0	0	21.7418	0.038964	2.19722	0.333333	0	1.23025	0
002388	2018	C39	0.054396	0.693147	2	11.1111	1	1	1	0	0	0	0	0	0	21.4027	0.010656	2.19722	0.333333	1	1.59641	0
002272	2018	C34	0.076543	0.693147	4	22.2222	1	1	3	0	0	0	0	0	0	21.3034	0.026381	2.19722	0.333333	1	1.20484	0
300180	2018	C29	0.144481	0.693147	6	33.3333	3	1	2	2	8.33333	16.6667	0	0	0	22.7434	0.042585	2.07944	0.375	0	1.60133	0
300042	2018	C39	0.708252	0.693147	1	5.55556	0	1	1	0	0	0	0	0	0	20.722	0.066135	2.19722	0.333333	0	1.65211	0
002020	2018	C27	0.153906	1.38629	6	33.3333	2	1	3	1	4.16667	0	8.33333	1	1.79176	22.3311	0.07508	2.19722	0.333333	0	1.43196	0
300533	2018	I65	0.000862	0.693147	1	5.55556	0	1	1	0	0	0	0	0	0	21.3174	0.056287	1.94591	0.428571	1	1.3141	0
002209	2018	C35	0.25817	0.693147	2	11.1111	0	1	2	0	0	0	0	0	0	21.1001	0.006643	1.94591	0.428571	0	1.36959	0
000157	2018	C35	0.125119	1.79176	6	33.3333	2	2	2	5	20.8333	8.33333	33.3333	1	1.38629	25.2608	0.022158	1.94591	0.571429	1	0.905477	0
002920	2018	C36	0.164171	0.693147	4	22.2222	1	1	3	4	16.6667	8.33333	25	1	1.38629	22.4597	0.06995	2.19722	0.333333	0	1.21823	1
000636	2018	C39	0.090689	1.09861	4	22.2222	1	1	2	8	33.3333	33.3333	33.3333	1	1.60944	22.6753	0.153875	2.19722	0.444444	0	1.56741	1
002206	2018	C28	0.697821	1.60944	6	33.3333	3	1	2	8	33.3333	25	41.6667	1	0.693147	22.2939	0.077115	1.94591	0.428571	0	1.26681	0
300255	2018	C27	0.228026	0.693147	1	5.55556	0	1	1	0	0	0	0	0	0	22.07	0.035855	1.60944	0.4	1	1.23384	0
002456	2018	C39	0.384898	1.94591	9	50	3	2	4	7	29.1667	16.6667	41.6667	1	2.63906	24.3599	-0.015408	2.19722	0.333333	0	1.42042	0
002786	2018	C35	0.279586	1.38629	8	44.4444	4	2	3	5	20.8333	8.33333	33.3333	0	0	22.1295	0.010634	2.19722	0.333333	0	1.27493	1
002851	2018	C38	0.179951	1.60944	0	0	0	0	1	0	0	0	0	1	1.38629	21.8808	0.093951	1.60944	0.4	1	1.63011	0
002381	2018	C29	0.218783	0.693147	3	16.6667	2	1	1	1	4.16667	0	8.33333	0	0	21.4789	0.072799	2.19722	0.333333	0	1.29636	0
002356	2018	F52	0.003201	0.693147	1	5.55556	0	1	1	0	0	0	0	0	0	22.2442	-0.353358	2.07944	0.5	0	1.77015	0
002348	2018	C24	0.379752	0.693147	2	11.1111	1	1	1	0	0	0	0	0	0	21.3441	0.017095	2.07944	0.375	1	1.63175	0
002111	2018	C35	0.073897	1.38629	6	33.3333	2	1	3	10	41.6667	41.6667	41.6667	1	0.693147	22.2444	0.051849	2.19722	0.333333	0	1.16802	0
300130	2018	C35	0.056719	1.38629	3	16.6667	0	1	3	0	0	0	0	1	1.79176	22.1489	0.061581	2.07944	0.375	1	1.55413	0
002825	2018	C29	0.449393	0.693147	3	16.6667	0	1	3	0	0	0	0	0	0	20.5509	0.07785	2.19722	0.333333	0	1.45628	0
000030	2018	C36	0.004715	0.693147	4	22.2222	1	1	2	3	12.5	8.33333	16.6667	0	0	23.1813	0.079257	2.19722	0.333333	0	0.96114	1
300488	2018	C33	0.080997	0.693147	1	5.55556	0	1	1	0	0	0	0	0	0	20.8293	0.064247	1.79176	0.5	0	1.43397	0
000670	2018	C39	0.923138	1.38629	1	5.55556	0	1	1	0	0	0	0	0	0	19.982	-0.398204	2.07944	0.375	0	5.2575	0
300198	2018	C29	0.004088	0.693147	2	11.1111	0	1	2	0	0	0	0	0	0	21.8735	-0.127506	2.07944	0.375	1	1.43237	0
300293	2018	C35	0.643185	0.693147	1	5.55556	0	1	1	0	0	0	0	0	0	21.5872	0.009304	1.60944	0.571429	1	1.37554	0
300025	2018	I65	0.029879	0.693147	1	5.55556	0	1	1	0	0	0	0	0	0	21.4111	-0.006159	1.94591	0.428571	1	1.58915	0
002599	2018	C23	0.003343	0.693147	4	22.2222	1	1	2	4	16.6667	8.33333	25	1	1.09861	21.6095	0.052587	2.19722	0.333333	0	1.39341	0
300461	2018	C35	0.057175	0.693147	1	5.55556	0	1	1	0	0	0	0	0	0	21.056	-0.063824	2.19722	0.333333	0	2.00592	0
002158	2018	C34	0.221442	1.60944	5	27.7778	2	1	2	4	16.6667	16.6667	16.6667	0	0	21.9028	0.063718	2.19722	0.333333	0	1.59903	0
002696	2018	A04	0.276054	0.693147	5	27.7778	1	1	3	2	8.33333	8.33333	8.33333	1	1.60944	22.0363	0.019874	1.94591	0.428571	1	1.17918	0
300134	2018	C39	0.14558	1.09861	6	33.3333	3	1	2	10	41.6667	33.3333	50	1	0.693147	22.6196	-0.000334	1.60944	0.4	0	1.26014	0
300041	2018	C26	0.057729	1.09861	7	38.8889	2	1	4	11	45.8333	41.6667	50	1	1.09861	21.6023	0.051026	2.19722	0.333333	0	1.30344	0
300608	2018	I65	0.024421	0.693147	4	22.2222	0	2	3	0	0	0	0	0	0	20.9022	0.079909	2.07944	0.375	1	1.61259	0
002632	2018	C26	0.238453	1.60944	5	27.7778	2	1	2	1	4.16667	0	8.33333	1	1.38629	21.5521	0.090202	2.19722	0.333333	1	1.90235	0
300647	2018	C39	0.111655	0.693147	2	11.1111	1	1	1	0	0	0	0	0	0	20.9708	0.023472	2.19722	0.333333	1	1.74072	0
300179	2018	C30	0.576736	0.693147	3	16.6667	0	2	2	0	0	0	0	0	0	20.8064	0.062559	2.19722	0.333333	1	1.70281	0
000869	2018	C15	0.127543	1.38629	2	11.1111	0	2	1	7	29.1667	8.33333	50	0	0	23.2972	0.081193	2.63906	0.357143	0	1.37384	0
300410	2018	C35	0.137618	0.693147	1	5.55556	0	1	1	1	4.16667	8.33333	0	0	0	21.8889	0.006242	2.19722	0.333333	1	1.70695	0
000703	2018	C28	0.128968	0.693147	7	38.8889	2	1	4	5	20.8333	8.33333	33.3333	1	2.63906	24.8113	0.047018	2.19722	0.333333	0	1.11619	0
002139	2018	C38	0.558257	1.09861	4	22.2222	1	1	3	5	20.8333	16.6667	25	1	1.60944	22.0898	0.058745	2.19722	0.333333	1	1.34448	0
002686	2018	C34	0.16603	0.693147	3	16.6667	2	1	1	1	4.16667	0	8.33333	0	0	22.0376	0.001241	1.94591	0.428571	1	1.2483	1
300343	2018	I64	0.014598	0.693147	1	5.55556	0	1	1	0	0	0	0	0	0	22.1224	-0.374996	2.19722	0.333333	0	1.31565	0
300348	2018	I65	0.058916	1.38629	0	0	0	0	1	0	0	0	0	1	1.60944	21.3238	0.035338	2.07944	0.375	0	2.38674	0
000778	2018	C33	0.0327	1.09861	10	55.5556	4	2	4	9	37.5	41.6667	33.3333	1	0.693147	24.6714	0.040254	2.19722	0.333333	0	0.914591	1
300468	2018	I65	0.505279	0.693147	0	0	0	0	1	0	0	0	0	0	0	20.9329	0.057062	1.94591	0.428571	1	2.00179	0
300083	2018	C39	0.079676	1.09861	4	22.2222	1	1	2	11	45.8333	33.3333	58.3333	0	0	22.8534	-0.292609	1.79176	0.333333	0	1.06379	0
300224	2018	C30	0.208468	1.38629	4	22.2222	1	1	2	6	25	25	25	1	0.693147	22.0449	-0.023165	1.94591	0.428571	0	1.50946	0
002835	2018	C39	0.923564	0.693147	3	16.6667	0	1	3	0	0	0	0	0	0	20.5695	0.004812	2.19722	0.444444	1	1.40668	0
002931	2018	C35	0.607413	0.693147	3	16.6667	0	1	3	0	0	0	0	1	1.60944	20.2359	0.095934	1.94591	0.428571	1	1.97981	0
300339	2018	I65	0.037249	1.38629	3	16.6667	0	1	3	0	0	0	0	1	1.38629	22.5726	0.052181	2.30259	0.4	0	1.32681	0
002115	2018	C39	0.039167	1.60944	2	11.1111	1	1	1	0	0	0	0	1	1.09861	22.2446	0.051267	1.94591	0.428571	0	1.43289	0
300613	2018	I65	0.284917	0.693147	1	5.55556	0	1	1	0	0	0	0	0	0	20.8973	0.040792	1.94591	0.428571	1	1.73034	0
000998	2018	A01	0.030802	1.60944	3	16.6667	0	1	3	0	0	0	0	1	1.09861	23.4549	0.063736	2.63906	0.333333	0	1.57297	1
603535	2018	G59	0.015022	0.693147	2	11.1111	1	1	1	3	12.5	8.33333	16.6667	1	1.09861	21.355	0.076733	2.07944	0.375	0	1.29696	0
002678	2018	C24	0.101301	1.09861	9	50	6	1	2	12	50	41.6667	58.3333	0	0	22.1995	0.040735	2.19722	0.555556	0	2.01446	1
300257	2018	C34	0.18675	1.38629	4	22.2222	1	1	2	4	16.6667	16.6667	16.6667	0	0	22.7494	0.017478	1.79176	0.333333	0	1.6359	0
600458	2018	C29	0.570243	1.60944	4	22.2222	2	2	1	5	20.8333	8.33333	33.3333	0	0	23.3819	-0.030388	2.19722	0.333333	0	1.0376	1
300279	2018	C38	0.034569	0.693147	1	5.55556	0	1	1	0	0	0	0	0	0	21.6221	-0.292934	2.19722	0.333333	0	1.40292	0
002141	2018	C38	0.255173	0.693147	4	22.2222	1	1	2	0	0	0	0	0	0	21.3336	0.003193	1.60944	0.4	0	2.07932	0
300138	2018	C13	0.242149	1.38629	1	5.55556	0	1	1	5	20.8333	16.6667	25	1	0.693147	21.9343	0.045723	1.94591	0.428571	1	1.26326	0
300185	2018	C34	0.238154	1.38629	4	22.2222	1	1	2	0	0	0	0	1	1.38629	23.0618	0.023518	2.07944	0.375	0	0.994196	0
000726	2018	C17	0.574205	1.79176	12	66.6667	6	2	4	7	29.1667	25	33.3333	1	0.693147	23.0782	0.082884	2.63906	0.357143	1	1.06516	0
300680	2018	C36	0.039346	0.693147	2	11.1111	1	1	1	0	0	0	0	0	0	20.5955	0.008826	1.94591	0.428571	0	1.35581	0
601969	2018	B08	0.040714	1.09861	11	61.1111	7	2	2	12	50	50	50	0	0	22.6769	-0.103365	2.3979	0.363636	0	1.65448	0
300268	2018	C13	0.380111	0.693147	5	27.7778	1	1	3	0	0	0	0	0	0	20.9177	0.035845	1.79176	0.5	1	1.67243	0
300292	2018	I65	0.063302	1.09861	3	16.6667	1	1	2	5	20.8333	8.33333	33.3333	0	0	21.6201	-0.388095	1.79176	0.5	0	2.10141	0
300501	2018	C27	0.123013	0.693147	3	16.6667	0	1	3	0	0	0	0	0	0	20.664	0.077905	1.94591	0.428571	1	1.36749	0
300620	2018	C39	0.463272	0.693147	4	22.2222	2	1	2	0	0	0	0	0	0	20.5261	0.117533	1.94591	0.428571	1	2.01491	0
300531	2018	C39	0.238717	0.693147	1	5.55556	0	1	1	2	8.33333	16.6667	0	1	1.09861	20.8995	0.127866	2.19722	0.333333	1	2.44292	0
002032	2018	C33	0.265663	0.693147	4	22.2222	1	1	2	4	16.6667	25	8.33333	1	1.60944	23.0872	0.166086	2.07944	0.375	0	3.31895	0
300673	2018	C13	0.921748	1.38629	3	16.6667	2	1	1	5	20.8333	8.33333	33.3333	1	0.693147	20.889	0.130628	1.94591	0.428571	1	2.01899	0
002534	2018	C34	0.137538	0.693147	5	27.7778	0	1	4	4	16.6667	8.33333	25	1	1.09861	22.8443	0.027448	2.07944	0.375	0	1.07683	0
002512	2018	C39	0.033517	1.09861	4	22.2222	1	1	3	5	20.8333	8.33333	33.3333	0	0	22.4808	-0.264816	2.07944	0.375	1	1.52306	0
002813	2018	C39	0.237894	0.693147	2	11.1111	0	1	2	0	0	0	0	0	0	21.2122	0.007154	1.60944	0.4	0	1.37424	0
002335	2018	C38	0.059776	1.09861	2	11.1111	1	1	1	4	16.6667	8.33333	25	1	1.79176	22.7403	0.013236	1.94591	0.428571	1	1.07405	0
002228	2018	C22	0.024078	1.38629	5	27.7778	2	1	2	4	16.6667	8.33333	25	0	0	22.6711	0.042354	1.94591	0.428571	1	1.28156	0
300344	2018	C30	0.028467	0.693147	3	16.6667	2	1	1	0	0	0	0	0	0	20.7807	0.030436	1.94591	0.428571	1	2.06713	0
300264	2018	I65	0.021709	0.693147	0	0	0	0	1	0	0	0	0	0	0	20.5067	0.01029	1.94591	0.428571	0	2.29444	0
300109	2018	C26	0.290187	1.38629	3	16.6667	1	1	2	5	20.8333	8.33333	33.3333	1	0.693147	21.5575	0.042509	1.79176	0.5	0	1.43809	0
002045	2018	C39	0.484032	1.60944	4	22.2222	1	1	3	5	20.8333	16.6667	25	1	0.693147	22.2931	-0.049183	2.19722	0.333333	0	1.08141	0
002701	2018	C33	0.009468	1.09861	6	33.3333	4	1	2	6	25	16.6667	33.3333	1	1.09861	23.3218	0.016094	2.19722	0.333333	0	1.46834	0
300409	2018	C30	0.233899	1.09861	1	5.55556	0	1	1	4	16.6667	16.6667	16.6667	1	1.60944	22.3696	0.086551	1.94591	0.428571	1	1.37064	0
300291	2018	R86	0.019228	0.693147	1	5.55556	0	1	1	0	0	0	0	0	0	21.9327	-0.398204	2.07944	0.375	0	1.13895	0
002337	2018	C35	0.576871	0.693147	6	33.3333	3	1	3	0	0	0	0	0	0	21.1463	0.005767	1.60944	0.4	0	1.59444	0
300462	2018	C35	0.097372	0.693147	1	5.55556	0	1	1	0	0	0	0	0	0	20.602	0.060911	1.94591	0.428571	1	1.93825	0
300390	2018	C39	0.271124	0.693147	1	5.55556	0	1	1	0	0	0	0	0	0	20.8492	0.0492	1.79176	0.333333	0	1.76539	0
300068	2018	C38	0.155302	1.94591	7	38.8889	4	1	2	6	25	33.3333	16.6667	1	0.693147	23.2634	0.010335	2.19722	0.333333	0	1.35297	0
300149	2018	M73	0.532132	1.38629	5	27.7778	2	1	2	5	20.8333	8.33333	33.3333	1	0.693147	21.9315	0.072846	1.94591	0.428571	0	2.23673	0
300598	2018	I65	0.15266	0.693147	2	11.1111	0	1	2	0	0	0	0	0	0	20.2061	0.025773	2.19722	0.333333	0	2.29811	0
000678	2018	C34	0.361909	1.38629	4	22.2222	1	1	2	5	20.8333	25	16.6667	1	0.693147	21.737	-0.020161	2.19722	0.333333	0	1.3524	0
300148	2018	R85	0.022767	0.693147	0	0	0	0	1	0	0	0	0	0	0	22.0608	-0.253429	1.60944	0.4	0	1.14576	0
002073	2018	C35	0.12008	1.38629	6	33.3333	2	2	2	5	20.8333	8.33333	33.3333	1	0.693147	22.8965	-0.039498	1.94591	0.428571	0	0.971595	0
300129	2018	C38	0.435787	0.693147	4	22.2222	1	1	3	3	12.5	16.6667	8.33333	0	0	21.9649	0.002746	2.56495	0.384615	0	0.969109	0
000589	2018	C29	0.345727	1.09861	5	27.7778	2	1	2	11	45.8333	66.6667	25	0	0	23.0729	0.008731	2.30259	0.4	0	0.922015	1
300429	2018	C26	0.448539	1.09861	5	27.7778	1	1	3	4	16.6667	8.33333	25	1	1.09861	21.3558	0.086488	1.94591	0.571429	0	2.87658	0
000807	2018	C32	0.025645	1.09861	8	44.4444	2	2	4	8	33.3333	33.3333	33.3333	0	0	24.3482	-0.047567	2.3979	0.363636	0	1.02232	1
002634	2018	C18	0.678749	0.693147	4	22.2222	1	1	3	0	0	0	0	0	0	20.6949	0.011049	1.94591	0.428571	1	1.95953	0
300539	2018	C29	0.466978	0.693147	2	11.1111	0	1	2	0	0	0	0	0	0	20.6767	0.011645	1.94591	0.428571	1	1.38563	0
300088	2018	C39	0.569082	1.09861	8	44.4444	3	1	4	6	25	33.3333	16.6667	1	1.09861	22.9559	0.086336	2.3979	0.363636	0	1.48854	1
002723	2018	C38	0.740623	0.693147	2	11.1111	1	1	1	0	0	0	0	0	0	20.7144	-0.088835	1.94591	0.428571	0	2.04614	0
300121	2018	C26	0.423615	1.09861	9	50	4	1	4	5	20.8333	33.3333	8.33333	1	0.693147	21.4656	0.197212	1.79176	0.5	1	1.6778	0
002489	2018	C21	0.897363	1.38629	4	22.2222	1	1	2	4	16.6667	16.6667	16.6667	0	0	22.6371	-0.011429	2.19722	0.333333	0	1.31869	0
002497	2018	C26	0.102602	1.38629	4	22.2222	1	1	2	5	20.8333	8.33333	33.3333	1	0.693147	22.2794	0.050393	2.19722	0.333333	0	1.62938	0
000701	2018	F51	0.049429	0.693147	5	27.7778	3	2	1	4	16.6667	8.33333	25	0	0	23.5201	0.002831	2.19722	0.333333	0	0.852605	1
600366	2018	C39	0.400572	1.09861	5	27.7778	2	1	2	8	33.3333	33.3333	33.3333	0	0	22.4328	0.015393	2.07944	0.375	1	1.09501	0
002011	2018	C34	0.118137	1.79176	7	38.8889	4	1	2	4	16.6667	8.33333	25	1	1.79176	23.0535	-0.191101	2.19722	0.333333	0	1.15675	0
002402	2018	C39	0.584628	1.38629	4	22.2222	1	1	3	4	16.6667	8.33333	25	1	0.693147	22.0096	0.082382	2.19722	0.333333	1	1.83733	0
000852	2018	C35	0.119272	0.693147	4	22.2222	1	1	2	3	12.5	8.33333	16.6667	1	1.38629	22.7821	0.004307	2.19722	0.333333	0	1.30159	1
300668	2018	M74	0.004786	0.693147	3	16.6667	1	1	2	0	0	0	0	0	0	19.9874	0.183816	1.94591	0.428571	1	2.27145	0
300234	2018	C30	0.250499	0.693147	2	11.1111	1	1	1	0	0	0	0	0	0	20.8904	-0.068874	1.94591	0.428571	1	1.32056	0
002502	2018	R86	0.00609	0.693147	1	5.55556	0	1	1	0	0	0	0	0	0	21.625	-0.398204	2.19722	0.333333	0	1.36842	0
300391	2018	C38	0.414109	1.09861	3	16.6667	0	1	3	0	0	0	0	0	0	21.4577	0.049159	2.19722	0.333333	0	1.13498	0
300632	2018	C39	0.666409	1.09861	4	22.2222	1	1	3	0	0	0	0	0	0	20.9121	0.126776	1.94591	0.428571	0	1.4025	0
002197	2018	C34	0.02099	1.09861	3	16.6667	0	1	3	5	20.8333	8.33333	33.3333	0	0	22.3768	-0.048242	1.94591	0.428571	1	1.19068	0
300360	2018	C40	0.121257	1.09861	3	16.6667	0	1	3	0	0	0	0	0	0	21.6878	0.052562	2.19722	0.333333	0	1.15619	0
300621	2018	E50	0.003395	1.09861	4	22.2222	1	1	3	0	0	0	0	0	0	21.6155	0.029801	2.19722	0.333333	0	1.13895	0
300656	2018	C39	0.441568	0.693147	1	5.55556	0	1	1	0	0	0	0	0	0	20.2425	0.10293	1.94591	0.428571	1	2.13344	0
300551	2018	C35	0.042284	0.693147	0	0	0	0	1	0	0	0	0	0	0	20.4633	0.017353	2.07944	0.375	1	1.54235	0
002328	2018	C36	0.082881	1.09861	1	5.55556	0	1	1	0	0	0	0	0	0	22.0956	0.045574	2.19722	0.333333	0	0.919539	0
300582	2018	C39	0.42776	1.09861	1	5.55556	0	1	1	0	0	0	0	0	0	21.1694	0.046301	2.07944	0.375	0	1.40248	0
300171	2018	C35	0.233993	1.38629	4	22.2222	1	1	2	3	12.5	8.33333	16.6667	0	0	22.2683	0.019254	2.07944	0.375	1	1.14582	0
000798	2018	A04	0.363487	1.09861	1	5.55556	0	1	1	0	0	0	0	0	0	20.7684	0.052295	2.07944	0.375	0	1.83209	1
002897	2018	C39	0.32405	0.693147	2	11.1111	1	1	1	0	0	0	0	1	0.693147	21.2933	0.045536	2.19722	0.333333	0	1.52309	0
[truncated: 2,710 more rows]
